# Supplementary material for: (Naphthalen-1-yl){2-[(5,6,7,8-tetrahydronaphthalen-2-yl)carbonyl]phenyl}methanone
Source: Acta Crystallogr Sect E Struct Rep Online. 2013 Jul 3;69(Pt 8):o1201. doi: 10.1107/S1600536813018035 (PMC3793712; doi:10.1107/S1600536813018035)
Supplement: Supplementary file 1 [file e-69-o1201-sup1.cif]

##############################################################################
#                                                                            #
# This CIF contains the data in a paper accepted for publication in          #
# Acta Crystallographica Section E. It conforms to the requirements of       #
# Notes for Authors for Acta Crystallographica Section E, and has been       #
# peer reviewed under the auspices of the IUCr Commission on Journals.       #
#                                                                            #
# Full details of the Crystallographic Information File format               #
# are given in the paper "The Crystallographic Information File (CIF):       #
# a New Standard Archive File for Crystallography" by S. R. Hall, F. H.      #
# Allen and I. D. Brown [Acta Cryst. (1991), A47, 655-685].                  #
#                                                                            #
# The current version of the core CIF dictionary is obtainable from          #
# ftp://ftp.iucr.org/pub/cif_core.dic.                                       #
#                                                                            #
# Software is freely available for graphical display of the structure(s)     #
# in this CIF. For information consult the CIF software page                 #
# http://www.iucr.org/resources/cif/software.                                #
#                                                                            #
# This file may be used for bona fide research purposes within the           #
# scientific community so long as proper attribution is given to the journal # 
# article from which it was obtained.                                        #
#                                                                            #
##############################################################################
data_global
_audit_creation_method     SHELXL97
_journal_date_recd_electronic     2013-06-14
_journal_date_accepted     2013-06-30
_journal_name_full     'Acta Crystallographica, Section E'
_journal_year     2013
_journal_volume     69
_journal_issue      8
_journal_page_first     o1201
_journal_page_last     o1201
_journal_paper_category     QO
_journal_paper_doi     10.1107/S1600536813018035
_journal_coeditor_code     BG2509
_publ_contact_author_name     'V.Manivannan'
_publ_contact_author_address
;
Department of Research and Development,
PRIST University,
Vallam,
Thanjavur 613 403,
Tamil Nadu,
India
;
_publ_contact_author_email
                              'phdguna@gmail.com, crystallography2010@gmail.com'
_publ_contact_author_fax     ?
_publ_contact_author_phone     '04362241324'
_publ_section_title
;\
(Naphthalen-1-yl){2-[(5,6,7,8-tetrahydronaphthalen-2-yl)carbonyl]phenyl}\
methanone
;
loop_
    _publ_author_name
    _publ_author_address
    'J. Kanchanadevi'
;
Department of Physics,
Velammal Institute of Technology,
Panchetty,
Chennai 601 204,
India
;
    'G. Anbalagan'
;
Department of Physics,
Presidency College (Autonomous),
Chennai 600 005,
India
;
    'R. Sivasakthikumaran'
;
Department of Organic Chemistry,
University of Madras,
Maraimalai Campus,
Chennai 600 025,
India
;
    'A. K. Mohanakrishnan'
;
Department of Organic Chemistry,
University of Madras,
Maraimalai Campus,
Chennai 600 025,
India
;
    'B. Gunasekaran'
;
Department of Physics & Nano Technology,
SRM University, SRM Nagar,
Kattankulathur, Kancheepuram Dist,
Chennai 603 203 Tamil Nadu,
India
;
    'V. Manivannan'
;
Department of Research and Development,
PRIST University,
Vallam,
Thanjavur 613 403,
Tamil Nadu,
India
;
_publ_section_synopsis     .
data_I
_chemical_name_systematic
;\
(Naphthalen-1-yl){2-[(5,6,7,8-tetrahydronaphthalen-2-yl)carbonyl]phenyl}\
methanone
;
_chemical_name_common     ?
_chemical_formula_moiety     'C28 H22 O2'
_chemical_formula_sum     'C28 H22 O2'
_chemical_formula_iupac     'C28 H22 O2'
_chemical_formula_weight     390.46
_chemical_melting_point     ?
_symmetry_cell_setting     orthorhombic
_symmetry_space_group_name_H-M     'P 21 21 21'
_symmetry_space_group_name_Hall     'P 2ac 2ab'
loop_
    _symmetry_equiv_pos_as_xyz
    'x, y, z'
    '-x+1/2, -y, z+1/2'
    'x+1/2, -y+1/2, -z'
    '-x, y+1/2, -z+1/2'
_cell_length_a     10.5625(5)
_cell_length_b     13.6374(8)
_cell_length_c     14.4927(8)
_cell_angle_alpha     90.00
_cell_angle_beta     90.00
_cell_angle_gamma     90.00
_cell_volume     2087.6(2)
_cell_formula_units_Z     4
_cell_measurement_reflns_used     5023
_cell_measurement_theta_min     2.39
_cell_measurement_theta_max     27.9
_cell_measurement_temperature     295(2)
_exptl_crystal_description     'block'
_exptl_crystal_colour     'colourless'
_exptl_crystal_size_max     0.20
_exptl_crystal_size_mid     0.18
_exptl_crystal_size_min     0.15
_exptl_crystal_density_diffrn     1.242
_exptl_crystal_density_meas     ?
_exptl_crystal_density_method     'not measured'
_exptl_crystal_F_000     824
_exptl_absorpt_coefficient_mu     0.077
_exptl_absorpt_correction_type     multi-scan
_exptl_absorpt_process_details     '(SADABS; Sheldrick, 1996)'
_exptl_absorpt_correction_T_min     0.9848
_exptl_absorpt_correction_T_max     0.9886
_exptl_special_details     ?
_diffrn_ambient_temperature     295(2)
_diffrn_radiation_type     MoK\a
_diffrn_radiation_wavelength     0.71073
_diffrn_radiation_source     'fine-focus sealed tube'
_diffrn_radiation_monochromator     graphite
_diffrn_measurement_device_type     'Bruker APEXII CCD'
_diffrn_measurement_method     '\w and \f'
_diffrn_detector_area_resol_mean     0
_diffrn_reflns_number     13047
_diffrn_reflns_av_R_equivalents     0.0268
_diffrn_reflns_av_sigmaI/netI     0.0401
_diffrn_reflns_theta_min     2.39
_diffrn_reflns_theta_max     27.96
_diffrn_reflns_theta_full     27.96
_diffrn_measured_fraction_theta_max     0.999
_diffrn_measured_fraction_theta_full     0.999
_diffrn_reflns_limit_h_min     -13
_diffrn_reflns_limit_h_max     8
_diffrn_reflns_limit_k_min     -17
_diffrn_reflns_limit_k_max     11
_diffrn_reflns_limit_l_min     -19
_diffrn_reflns_limit_l_max     19
_diffrn_standards_number     ?
_diffrn_standards_interval_count     0
_diffrn_standards_interval_time     0
_diffrn_standards_decay_%     ?
_refine_special_details     ?
_reflns_number_total     4998
_reflns_number_gt     3511
_reflns_threshold_expression     I>2\s(I)
_refine_ls_structure_factor_coef     Fsqd
_refine_ls_matrix_type     full
_refine_ls_R_factor_all     0.0714
_refine_ls_R_factor_gt     0.0422
_refine_ls_wR_factor_gt     0.0876
_refine_ls_wR_factor_ref     0.0998
_refine_ls_goodness_of_fit_ref     1.033
_refine_ls_restrained_S_all     1.033
_refine_ls_number_reflns     4998
_refine_ls_number_parameters     272
_refine_ls_number_restraints     0
_refine_ls_hydrogen_treatment     constr
_refine_ls_weighting_scheme     calc
_refine_ls_weighting_details
         'calc w=1/[\s^2^(Fo^2^)+(0.0423P)^2^+0.1006P] where P=(Fo^2^+2Fc^2^)/3'
_atom_sites_solution_hydrogens     geom
_atom_sites_solution_primary     direct
_atom_sites_solution_secondary     difmap
_refine_ls_shift/su_max     0.001
_refine_ls_shift/su_mean     0.000
_refine_diff_density_max     0.140
_refine_diff_density_min     -0.130
_refine_ls_extinction_method     'SHELXL97 (Sheldrick, 2008)'
_refine_ls_extinction_coef     0.0063(11)
_refine_ls_extinction_expression
                                  'Fc^*^=kFc[1+0.001xFc^2^\l^3^/sin(2\q)]^-1/4^'
loop_
    _atom_type_symbol
    _atom_type_description
    _atom_type_scat_dispersion_real
    _atom_type_scat_dispersion_imag
    _atom_type_scat_source
    'C' 'C' 0.0033 0.0016
                         'International Tables Vol C Tables 4.2.6.8 and 6.1.1.4'
    'H' 'H' 0.0000 0.0000
                         'International Tables Vol C Tables 4.2.6.8 and 6.1.1.4'
    'O' 'O' 0.0106 0.0060
                         'International Tables Vol C Tables 4.2.6.8 and 6.1.1.4'
_computing_data_collection     'APEX2 (Bruker, 2008)'
_computing_cell_refinement     'SAINT (Bruker, 2008)'
_computing_data_reduction     'SAINT (Bruker, 2008)'
_computing_structure_solution     'SHELXS97 (Sheldrick, 2008)'
_computing_structure_refinement     'SHELXL97 (Sheldrick, 2008)'
_computing_molecular_graphics     'PLATON (Spek, 2009)'
_computing_publication_material     'SHELXL97 (Sheldrick, 2008)'
loop_
    _atom_site_type_symbol
    _atom_site_label
    _atom_site_fract_x
    _atom_site_fract_y
    _atom_site_fract_z
    _atom_site_U_iso_or_equiv
    _atom_site_adp_type
    _atom_site_calc_flag
    _atom_site_refinement_flags
    _atom_site_occupancy
    _atom_site_symmetry_multiplicity
    _atom_site_disorder_assembly
    _atom_site_disorder_group
    C C1 0.33655(16) 0.99371(12) 0.82430(11) 0.0415(4) Uani d . 1 1 . .
    C C2 0.32842(16) 0.98524(12) 0.92015(11) 0.0412(4) Uani d . 1 1 . .
    C C3 0.23477(17) 1.03566(13) 0.96667(13) 0.0490(4) Uani d . 1 1 . .
    H H3 0.2288 1.0302 1.0305 0.059 Uiso calc R 1 1 . .
    C C4 0.15021(18) 1.09395(15) 0.91969(15) 0.0579(5) Uani d . 1 1 . .
    H H4 0.0873 1.1273 0.9519 0.070 Uiso calc R 1 1 . .
    C C5 0.15820(18) 1.10309(15) 0.82597(15) 0.0569(5) Uani d . 1 1 . .
    H H5 0.1011 1.1428 0.7944 0.068 Uiso calc R 1 1 . .
    C C6 0.25110(17) 1.05336(13) 0.77827(13) 0.0517(5) Uani d . 1 1 . .
    H H6 0.2565 1.0599 0.7145 0.062 Uiso calc R 1 1 . .
    C C7 0.42627(17) 0.92891(14) 0.77308(12) 0.0476(4) Uani d . 1 1 . .
    C C8 0.49710(16) 0.96879(13) 0.69309(12) 0.0439(4) Uani d . 1 1 . .
    C C9 0.52520(18) 1.06701(14) 0.69107(14) 0.0543(5) Uani d . 1 1 . .
    H H9 0.4900 1.1078 0.7357 0.065 Uiso calc R 1 1 . .
    C C10 0.6045(2) 1.10767(16) 0.62462(15) 0.0643(5) Uani d . 1 1 . .
    H H10 0.6202 1.1748 0.6243 0.077 Uiso calc R 1 1 . .
    C C11 0.6585(2) 1.04903(16) 0.56068(14) 0.0618(5) Uani d . 1 1 . .
    H H11 0.7140 1.0761 0.5179 0.074 Uiso calc R 1 1 . .
    C C12 0.63253(16) 0.94787(15) 0.55742(12) 0.0498(5) Uani d . 1 1 . .
    C C13 0.68928(19) 0.88731(19) 0.49028(14) 0.0655(6) Uani d . 1 1 . .
    H H13 0.7459 0.9141 0.4481 0.079 Uiso calc R 1 1 . .
    C C14 0.6619(2) 0.79030(19) 0.48681(16) 0.0733(7) Uani d . 1 1 . .
    H H14 0.7003 0.7509 0.4425 0.088 Uiso calc R 1 1 . .
    C C15 0.5770(2) 0.74932(16) 0.54904(15) 0.0669(6) Uani d . 1 1 . .
    H H15 0.5578 0.6829 0.5451 0.080 Uiso calc R 1 1 . .
    C C16 0.52150(17) 0.80499(13) 0.61565(13) 0.0522(5) Uani d . 1 1 . .
    H H16 0.4647 0.7762 0.6565 0.063 Uiso calc R 1 1 . .
    C C17 0.54892(14) 0.90562(13) 0.62354(12) 0.0424(4) Uani d . 1 1 . .
    C C18 0.42905(17) 0.93173(14) 0.97279(12) 0.0446(4) Uani d . 1 1 . .
    C C19 0.39317(16) 0.85114(13) 1.03589(11) 0.0413(4) Uani d . 1 1 . .
    C C20 0.48595(17) 0.80906(14) 1.09093(12) 0.0476(4) Uani d . 1 1 . .
    H H20 0.5684 0.8328 1.0874 0.057 Uiso calc R 1 1 . .
    C C21 0.45937(17) 0.73290(14) 1.15083(12) 0.0504(5) Uani d . 1 1 . .
    C C22 0.5631(2) 0.6889(2) 1.20877(15) 0.0760(7) Uani d . 1 1 . .
    H H22A 0.6168 0.7412 1.2317 0.091 Uiso calc R 1 1 . .
    H H22B 0.6147 0.6468 1.1701 0.091 Uiso calc R 1 1 . .
    C C23 0.5145(3) 0.62984(19) 1.28973(16) 0.0862(8) Uani d . 1 1 . .
    H H23A 0.5833 0.5917 1.3158 0.103 Uiso calc R 1 1 . .
    H H23B 0.4835 0.6740 1.3371 0.103 Uiso calc R 1 1 . .
    C C24 0.4094(3) 0.5620(2) 1.26035(19) 0.0970(9) Uani d . 1 1 . .
    H H24A 0.4404 0.5177 1.2131 0.116 Uiso calc R 1 1 . .
    H H24B 0.3823 0.5229 1.3127 0.116 Uiso calc R 1 1 . .
    C C25 0.2995(2) 0.61887(17) 1.22370(17) 0.0791(7) Uani d . 1 1 . .
    H H25A 0.2545 0.6482 1.2751 0.095 Uiso calc R 1 1 . .
    H H25B 0.2418 0.5739 1.1933 0.095 Uiso calc R 1 1 . .
    C C26 0.33552(19) 0.69868(14) 1.15654(12) 0.0512(5) Uani d . 1 1 . .
    C C27 0.24312(18) 0.74029(14) 1.10116(13) 0.0519(5) Uani d . 1 1 . .
    H H27 0.1605 0.7170 1.1047 0.062 Uiso calc R 1 1 . .
    C C28 0.27079(17) 0.81506(13) 1.04115(12) 0.0468(4) Uani d . 1 1 . .
    H H28 0.2075 0.8415 1.0041 0.056 Uiso calc R 1 1 . .
    O O1 0.44000(15) 0.84526(11) 0.79968(10) 0.0732(4) Uani d . 1 1 . .
    O O2 0.53817(12) 0.95838(12) 0.96392(11) 0.0726(4) Uani d . 1 1 . .
loop_
    _atom_site_aniso_label
    _atom_site_aniso_U_11
    _atom_site_aniso_U_22
    _atom_site_aniso_U_33
    _atom_site_aniso_U_12
    _atom_site_aniso_U_13
    _atom_site_aniso_U_23
    C1 0.0438(10) 0.0393(10) 0.0415(9) -0.0032(8) 0.0041(7) 0.0052(8)
    C2 0.0430(9) 0.0389(10) 0.0416(9) -0.0055(8) 0.0013(7) 0.0034(7)
    C3 0.0545(11) 0.0479(11) 0.0446(10) 0.0008(9) 0.0094(8) 0.0021(8)
    C4 0.0523(11) 0.0541(12) 0.0674(13) 0.0082(10) 0.0130(9) 0.0033(10)
    C5 0.0513(12) 0.0507(12) 0.0688(13) 0.0109(9) -0.0017(9) 0.0126(10)
    C6 0.0575(11) 0.0524(12) 0.0453(10) 0.0011(9) -0.0028(9) 0.0104(9)
    C7 0.0552(11) 0.0437(11) 0.0438(10) 0.0001(9) 0.0037(8) 0.0060(8)
    C8 0.0478(10) 0.0430(10) 0.0409(9) 0.0035(8) 0.0012(7) 0.0055(8)
    C9 0.0651(12) 0.0444(11) 0.0535(11) -0.0031(9) 0.0090(9) 0.0008(9)
    C10 0.0758(13) 0.0477(12) 0.0693(13) -0.0124(10) 0.0153(12) 0.0074(11)
    C11 0.0614(12) 0.0649(14) 0.0590(13) -0.0073(11) 0.0136(10) 0.0149(10)
    C12 0.0450(10) 0.0607(13) 0.0436(10) 0.0060(9) 0.0009(7) 0.0061(9)
    C13 0.0587(12) 0.0831(18) 0.0547(12) 0.0140(11) 0.0094(10) 0.0021(11)
    C14 0.0760(15) 0.0790(18) 0.0649(14) 0.0293(13) 0.0060(11) -0.0137(13)
    C15 0.0809(15) 0.0487(13) 0.0710(15) 0.0172(11) -0.0036(12) -0.0058(11)
    C16 0.0599(11) 0.0448(11) 0.0519(11) 0.0078(9) -0.0016(9) 0.0069(9)
    C17 0.0410(9) 0.0454(10) 0.0406(9) 0.0045(7) -0.0052(7) 0.0055(8)
    C18 0.0431(10) 0.0488(11) 0.0420(9) -0.0021(8) 0.0002(7) 0.0033(8)
    C19 0.0457(9) 0.0416(10) 0.0367(8) -0.0001(8) 0.0023(7) -0.0019(8)
    C20 0.0447(10) 0.0544(11) 0.0435(9) 0.0010(9) 0.0018(7) 0.0038(8)
    C21 0.0591(12) 0.0530(11) 0.0391(10) 0.0101(9) 0.0075(8) 0.0043(8)
    C22 0.0740(14) 0.0879(18) 0.0661(14) 0.0233(13) 0.0023(11) 0.0249(13)
    C23 0.110(2) 0.0872(19) 0.0611(14) 0.0355(17) 0.0091(14) 0.0274(13)
    C24 0.121(2) 0.0741(18) 0.096(2) 0.0233(17) 0.0315(17) 0.0412(16)
    C25 0.0948(17) 0.0636(15) 0.0790(16) 0.0071(12) 0.0311(13) 0.0268(13)
    C26 0.0633(13) 0.0432(11) 0.0470(10) 0.0069(9) 0.0173(8) 0.0028(8)
    C27 0.0516(10) 0.0483(11) 0.0560(11) -0.0068(9) 0.0096(9) -0.0019(9)
    C28 0.0500(10) 0.0472(11) 0.0432(10) -0.0014(8) 0.0000(8) -0.0009(8)
    O1 0.1049(12) 0.0478(8) 0.0669(9) 0.0165(8) 0.0289(8) 0.0166(7)
    O2 0.0455(8) 0.0879(11) 0.0844(10) -0.0111(7) -0.0058(7) 0.0355(9)
_geom_special_details     ?
loop_
    _geom_bond_atom_site_label_1
    _geom_bond_atom_site_label_2
    _geom_bond_site_symmetry_2
    _geom_bond_distance
    _geom_bond_publ_flag
    C1 C6 . 1.386(2) ?
    C1 C2 . 1.397(2) ?
    C1 C7 . 1.493(2) ?
    C2 C3 . 1.380(2) ?
    C2 C18 . 1.498(2) ?
    C3 C4 . 1.376(3) ?
    C3 H3 . 0.9300 ?
    C4 C5 . 1.367(3) ?
    C4 H4 . 0.9300 ?
    C5 C6 . 1.379(3) ?
    C5 H5 . 0.9300 ?
    C6 H6 . 0.9300 ?
    C7 O1 . 1.213(2) ?
    C7 C8 . 1.483(2) ?
    C8 C9 . 1.372(2) ?
    C8 C17 . 1.435(2) ?
    C9 C10 . 1.392(3) ?
    C9 H9 . 0.9300 ?
    C10 C11 . 1.350(3) ?
    C10 H10 . 0.9300 ?
    C11 C12 . 1.407(3) ?
    C11 H11 . 0.9300 ?
    C12 C13 . 1.410(3) ?
    C12 C17 . 1.425(2) ?
    C13 C14 . 1.355(3) ?
    C13 H13 . 0.9300 ?
    C14 C15 . 1.389(3) ?
    C14 H14 . 0.9300 ?
    C15 C16 . 1.361(3) ?
    C15 H15 . 0.9300 ?
    C16 C17 . 1.407(2) ?
    C16 H16 . 0.9300 ?
    C18 O2 . 1.215(2) ?
    C18 C19 . 1.479(2) ?
    C19 C28 . 1.385(2) ?
    C19 C20 . 1.388(2) ?
    C20 C21 . 1.382(2) ?
    C20 H20 . 0.9300 ?
    C21 C26 . 1.391(3) ?
    C21 C22 . 1.505(3) ?
    C22 C23 . 1.513(3) ?
    C22 H22A . 0.9700 ?
    C22 H22B . 0.9700 ?
    C23 C24 . 1.507(4) ?
    C23 H23A . 0.9700 ?
    C23 H23B . 0.9700 ?
    C24 C25 . 1.494(3) ?
    C24 H24A . 0.9700 ?
    C24 H24B . 0.9700 ?
    C25 C26 . 1.509(3) ?
    C25 H25A . 0.9700 ?
    C25 H25B . 0.9700 ?
    C26 C27 . 1.385(3) ?
    C27 C28 . 1.372(2) ?
    C27 H27 . 0.9300 ?
    C28 H28 . 0.9300 ?
loop_
    _geom_angle_atom_site_label_1
    _geom_angle_atom_site_label_2
    _geom_angle_atom_site_label_3
    _geom_angle_site_symmetry_1
    _geom_angle_site_symmetry_3
    _geom_angle
    _geom_angle_publ_flag
    C6 C1 C2 . . 119.15(17) ?
    C6 C1 C7 . . 121.42(16) ?
    C2 C1 C7 . . 118.98(16) ?
    C3 C2 C1 . . 119.25(16) ?
    C3 C2 C18 . . 120.16(15) ?
    C1 C2 C18 . . 120.21(16) ?
    C4 C3 C2 . . 120.75(17) ?
    C4 C3 H3 . . 119.6 ?
    C2 C3 H3 . . 119.6 ?
    C5 C4 C3 . . 120.29(18) ?
    C5 C4 H4 . . 119.9 ?
    C3 C4 H4 . . 119.9 ?
    C4 C5 C6 . . 119.83(18) ?
    C4 C5 H5 . . 120.1 ?
    C6 C5 H5 . . 120.1 ?
    C5 C6 C1 . . 120.72(17) ?
    C5 C6 H6 . . 119.6 ?
    C1 C6 H6 . . 119.6 ?
    O1 C7 C8 . . 122.21(16) ?
    O1 C7 C1 . . 118.32(15) ?
    C8 C7 C1 . . 119.45(16) ?
    C9 C8 C17 . . 119.25(16) ?
    C9 C8 C7 . . 118.93(16) ?
    C17 C8 C7 . . 121.44(16) ?
    C8 C9 C10 . . 122.27(19) ?
    C8 C9 H9 . . 118.9 ?
    C10 C9 H9 . . 118.9 ?
    C11 C10 C9 . . 119.54(19) ?
    C11 C10 H10 . . 120.2 ?
    C9 C10 H10 . . 120.2 ?
    C10 C11 C12 . . 121.43(18) ?
    C10 C11 H11 . . 119.3 ?
    C12 C11 H11 . . 119.3 ?
    C11 C12 C13 . . 120.97(19) ?
    C11 C12 C17 . . 119.64(18) ?
    C13 C12 C17 . . 119.39(19) ?
    C14 C13 C12 . . 120.5(2) ?
    C14 C13 H13 . . 119.8 ?
    C12 C13 H13 . . 119.8 ?
    C13 C14 C15 . . 120.4(2) ?
    C13 C14 H14 . . 119.8 ?
    C15 C14 H14 . . 119.8 ?
    C16 C15 C14 . . 120.9(2) ?
    C16 C15 H15 . . 119.5 ?
    C14 C15 H15 . . 119.5 ?
    C15 C16 C17 . . 120.87(18) ?
    C15 C16 H16 . . 119.6 ?
    C17 C16 H16 . . 119.6 ?
    C16 C17 C12 . . 117.86(17) ?
    C16 C17 C8 . . 124.35(16) ?
    C12 C17 C8 . . 117.79(16) ?
    O2 C18 C19 . . 122.04(16) ?
    O2 C18 C2 . . 118.26(16) ?
    C19 C18 C2 . . 119.67(15) ?
    C28 C19 C20 . . 118.71(16) ?
    C28 C19 C18 . . 122.48(15) ?
    C20 C19 C18 . . 118.80(15) ?
    C21 C20 C19 . . 121.89(16) ?
    C21 C20 H20 . . 119.1 ?
    C19 C20 H20 . . 119.1 ?
    C20 C21 C26 . . 118.70(16) ?
    C20 C21 C22 . . 120.15(18) ?
    C26 C21 C22 . . 121.15(17) ?
    C21 C22 C23 . . 113.45(19) ?
    C21 C22 H22A . . 108.9 ?
    C23 C22 H22A . . 108.9 ?
    C21 C22 H22B . . 108.9 ?
    C23 C22 H22B . . 108.9 ?
    H22A C22 H22B . . 107.7 ?
    C24 C23 C22 . . 111.0(2) ?
    C24 C23 H23A . . 109.4 ?
    C22 C23 H23A . . 109.4 ?
    C24 C23 H23B . . 109.4 ?
    C22 C23 H23B . . 109.4 ?
    H23A C23 H23B . . 108.0 ?
    C25 C24 C23 . . 110.7(2) ?
    C25 C24 H24A . . 109.5 ?
    C23 C24 H24A . . 109.5 ?
    C25 C24 H24B . . 109.5 ?
    C23 C24 H24B . . 109.5 ?
    H24A C24 H24B . . 108.1 ?
    C24 C25 C26 . . 114.05(19) ?
    C24 C25 H25A . . 108.7 ?
    C26 C25 H25A . . 108.7 ?
    C24 C25 H25B . . 108.7 ?
    C26 C25 H25B . . 108.7 ?
    H25A C25 H25B . . 107.6 ?
    C27 C26 C21 . . 119.38(17) ?
    C27 C26 C25 . . 119.43(18) ?
    C21 C26 C25 . . 121.17(18) ?
    C28 C27 C26 . . 121.45(17) ?
    C28 C27 H27 . . 119.3 ?
    C26 C27 H27 . . 119.3 ?
    C27 C28 C19 . . 119.86(17) ?
    C27 C28 H28 . . 120.1 ?
    C19 C28 H28 . . 120.1 ?
loop_
    _geom_torsion_atom_site_label_1
    _geom_torsion_atom_site_label_2
    _geom_torsion_atom_site_label_3
    _geom_torsion_atom_site_label_4
    _geom_torsion_site_symmetry_1
    _geom_torsion_site_symmetry_2
    _geom_torsion_site_symmetry_3
    _geom_torsion_site_symmetry_4
    _geom_torsion
    _geom_torsion_publ_flag
    C6 C1 C2 C3 . . . . 0.6(3) ?
    C7 C1 C2 C3 . . . . -171.82(16) ?
    C6 C1 C2 C18 . . . . -172.24(16) ?
    C7 C1 C2 C18 . . . . 15.3(3) ?
    C1 C2 C3 C4 . . . . -0.2(3) ?
    C18 C2 C3 C4 . . . . 172.73(17) ?
    C2 C3 C4 C5 . . . . -0.3(3) ?
    C3 C4 C5 C6 . . . . 0.3(3) ?
    C4 C5 C6 C1 . . . . 0.2(3) ?
    C2 C1 C6 C5 . . . . -0.7(3) ?
    C7 C1 C6 C5 . . . . 171.59(18) ?
    C6 C1 C7 O1 . . . . -135.5(2) ?
    C2 C1 C7 O1 . . . . 36.8(3) ?
    C6 C1 C7 C8 . . . . 45.7(3) ?
    C2 C1 C7 C8 . . . . -142.05(17) ?
    O1 C7 C8 C9 . . . . -150.0(2) ?
    C1 C7 C8 C9 . . . . 28.8(3) ?
    O1 C7 C8 C17 . . . . 22.9(3) ?
    C1 C7 C8 C17 . . . . -158.31(16) ?
    C17 C8 C9 C10 . . . . -1.2(3) ?
    C7 C8 C9 C10 . . . . 171.80(18) ?
    C8 C9 C10 C11 . . . . -1.4(3) ?
    C9 C10 C11 C12 . . . . 2.5(3) ?
    C10 C11 C12 C13 . . . . 179.9(2) ?
    C10 C11 C12 C17 . . . . -0.8(3) ?
    C11 C12 C13 C14 . . . . -178.9(2) ?
    C17 C12 C13 C14 . . . . 1.9(3) ?
    C12 C13 C14 C15 . . . . 0.4(3) ?
    C13 C14 C15 C16 . . . . -1.3(3) ?
    C14 C15 C16 C17 . . . . -0.2(3) ?
    C15 C16 C17 C12 . . . . 2.4(3) ?
    C15 C16 C17 C8 . . . . -178.34(18) ?
    C11 C12 C17 C16 . . . . 177.50(17) ?
    C13 C12 C17 C16 . . . . -3.2(2) ?
    C11 C12 C17 C8 . . . . -1.8(2) ?
    C13 C12 C17 C8 . . . . 177.47(17) ?
    C9 C8 C17 C16 . . . . -176.47(17) ?
    C7 C8 C17 C16 . . . . 10.7(3) ?
    C9 C8 C17 C12 . . . . 2.8(2) ?
    C7 C8 C17 C12 . . . . -170.07(16) ?
    C3 C2 C18 O2 . . . . -116.9(2) ?
    C1 C2 C18 O2 . . . . 55.9(2) ?
    C3 C2 C18 C19 . . . . 61.0(2) ?
    C1 C2 C18 C19 . . . . -126.17(18) ?
    O2 C18 C19 C28 . . . . -174.79(18) ?
    C2 C18 C19 C28 . . . . 7.4(2) ?
    O2 C18 C19 C20 . . . . 4.2(3) ?
    C2 C18 C19 C20 . . . . -173.60(16) ?
    C28 C19 C20 C21 . . . . -0.3(3) ?
    C18 C19 C20 C21 . . . . -179.40(16) ?
    C19 C20 C21 C26 . . . . -0.8(3) ?
    C19 C20 C21 C22 . . . . 179.53(18) ?
    C20 C21 C22 C23 . . . . 162.3(2) ?
    C26 C21 C22 C23 . . . . -17.3(3) ?
    C21 C22 C23 C24 . . . . 46.4(3) ?
    C22 C23 C24 C25 . . . . -61.6(3) ?
    C23 C24 C25 C26 . . . . 46.2(3) ?
    C20 C21 C26 C27 . . . . 1.2(3) ?
    C22 C21 C26 C27 . . . . -179.15(19) ?
    C20 C21 C26 C25 . . . . -177.22(18) ?
    C22 C21 C26 C25 . . . . 2.4(3) ?
    C24 C25 C26 C27 . . . . 164.4(2) ?
    C24 C25 C26 C21 . . . . -17.2(3) ?
    C21 C26 C27 C28 . . . . -0.5(3) ?
    C25 C26 C27 C28 . . . . 177.99(18) ?
    C26 C27 C28 C19 . . . . -0.7(3) ?
    C20 C19 C28 C27 . . . . 1.1(3) ?
    C18 C19 C28 C27 . . . . -179.88(16) ?
loop_
    _geom_hbond_atom_site_label_D
    _geom_hbond_atom_site_label_H
    _geom_hbond_atom_site_label_A
    _geom_hbond_site_symmetry_A
    _geom_hbond_distance_DH
    _geom_hbond_distance_HA
    _geom_hbond_distance_DA
    _geom_hbond_angle_DHA
    C16 H16 O1 . 0.93 2.29 2.856(2) 118.4
    C4 H4 Cg3 2_555 0.93 2.54 3.4190(10)
                                       159.0
    C25 H25A Cg3 3_556 0.97 2.94 3.849(5) 157.0
_iucr_refine_instructions_details
;
TITL RSK2 in P2(1)2(1)2(1)
CELL  0.71073  10.5625  13.6374  14.4927   90.000   90.000   90.000
ZERR     4.00   0.0005   0.0008   0.0008    0.000    0.000    0.000
LATT  -1
SYMM  1/2 - X, - Y, 1/2 + Z
SYMM  1/2 + X, 1/2 - Y, - Z
SYMM  - X, 1/2 + Y, 1/2 - Z
SFAC  C    H    O
UNIT  112  88   8
MERG   2
FMAP   2
PLAN   20
OMIT 0 1 1
ACTA
CONF
TEMP 20
SIZE 0.2 0.15 0.18
BOND $H
HTAB C16 O1
L.S.   4
WGHT    0.042300    0.100600
EXTI    0.006330
FVAR       0.72489
MOLE    1
C1    1    0.336551    0.993712    0.824301    11.00000    0.04382    0.03926 =
         0.04153    0.00518    0.00412   -0.00317
C2    1    0.328416    0.985237    0.920153    11.00000    0.04298    0.03893 =
         0.04155    0.00341    0.00130   -0.00551
C3    1    0.234770    1.035663    0.966669    11.00000    0.05447    0.04789 =
         0.04460    0.00211    0.00941    0.00081
AFIX  43
H3    2    0.228771    1.030175    1.030482    11.00000   -1.20000
AFIX   0
C4    1    0.150207    1.093951    0.919689    11.00000    0.05231    0.05409 =
         0.06737    0.00327    0.01301    0.00824
AFIX  43
H4    2    0.087334    1.127275    0.951857    11.00000   -1.20000
AFIX   0
C5    1    0.158197    1.103090    0.825973    11.00000    0.05125    0.05069 =
         0.06881    0.01260   -0.00170    0.01093
AFIX  43
H5    2    0.101111    1.142755    0.794449    11.00000   -1.20000
AFIX   0
C6    1    0.251098    1.053363    0.778274    11.00000    0.05752    0.05235 =
         0.04526    0.01039   -0.00279    0.00110
AFIX  43
H6    2    0.256493    1.059910    0.714522    11.00000   -1.20000
AFIX   0
C7    1    0.426273    0.928915    0.773081    11.00000    0.05523    0.04367 =
         0.04380    0.00599    0.00371    0.00015
C8    1    0.497102    0.968794    0.693094    11.00000    0.04785    0.04296 =
         0.04095    0.00545    0.00124    0.00350
C9    1    0.525204    1.067009    0.691073    11.00000    0.06514    0.04440 =
         0.05349    0.00075    0.00898   -0.00307
AFIX  43
H9    2    0.490039    1.107807    0.735650    11.00000   -1.20000
AFIX   0
C10   1    0.604502    1.107670    0.624624    11.00000    0.07582    0.04766 =
         0.06933    0.00738    0.01531   -0.01236
AFIX  43
H10   2    0.620227    1.174767    0.624262    11.00000   -1.20000
AFIX   0
C11   1    0.658456    1.049031    0.560677    11.00000    0.06145    0.06490 =
         0.05903    0.01486    0.01356   -0.00726
AFIX  43
H11   2    0.713955    1.076082    0.517855    11.00000   -1.20000
AFIX   0
C12   1    0.632529    0.947868    0.557421    11.00000    0.04500    0.06069 =
         0.04359    0.00605    0.00091    0.00596
C13   1    0.689277    0.887311    0.490282    11.00000    0.05871    0.08311 =
         0.05470    0.00212    0.00939    0.01401
AFIX  43
H13   2    0.745860    0.914133    0.448089    11.00000   -1.20000
AFIX   0
C14   1    0.661937    0.790303    0.486814    11.00000    0.07598    0.07902 =
         0.06486   -0.01372    0.00603    0.02928
AFIX  43
H14   2    0.700267    0.750904    0.442509    11.00000   -1.20000
AFIX   0
C15   1    0.576991    0.749325    0.549039    11.00000    0.08093    0.04870 =
         0.07105   -0.00582   -0.00362    0.01725
AFIX  43
H15   2    0.557783    0.682904    0.545108    11.00000   -1.20000
AFIX   0
C16   1    0.521502    0.804991    0.615650    11.00000    0.05986    0.04475 =
         0.05190    0.00694   -0.00163    0.00778
AFIX  43
H16   2    0.464716    0.776151    0.656498    11.00000   -1.20000
AFIX   0
C17   1    0.548919    0.905621    0.623536    11.00000    0.04102    0.04544 =
         0.04061    0.00554   -0.00515    0.00455
C18   1    0.429049    0.931734    0.972787    11.00000    0.04309    0.04879 =
         0.04201    0.00327    0.00021   -0.00210
C19   1    0.393174    0.851140    1.035892    11.00000    0.04573    0.04163 =
         0.03668   -0.00186    0.00233   -0.00010
C20   1    0.485946    0.809063    1.090929    11.00000    0.04470    0.05444 =
         0.04353    0.00378    0.00181    0.00098
AFIX  43
H20   2    0.568358    0.832776    1.087413    11.00000   -1.20000
AFIX   0
C21   1    0.459372    0.732903    1.150835    11.00000    0.05911    0.05305 =
         0.03907    0.00432    0.00752    0.01012
C22   1    0.563092    0.688873    1.208771    11.00000    0.07396    0.08790 =
         0.06607    0.02487    0.00228    0.02326
AFIX  23
H22A  2    0.616783    0.741165    1.231732    11.00000   -1.20000
H22B  2    0.614750    0.646766    1.170141    11.00000   -1.20000
AFIX   0
C23   1    0.514478    0.629844    1.289732    11.00000    0.11029    0.08717 =
         0.06113    0.02743    0.00914    0.03549
AFIX  23
H23A  2    0.583282    0.591748    1.315811    11.00000   -1.20000
H23B  2    0.483490    0.674008    1.337088    11.00000   -1.20000
AFIX   0
C24   1    0.409418    0.561969    1.260351    11.00000    0.12146    0.07409 =
         0.09552    0.04123    0.03151    0.02326
AFIX  23
H24A  2    0.440364    0.517714    1.213056    11.00000   -1.20000
H24B  2    0.382324    0.522904    1.312681    11.00000   -1.20000
AFIX   0
C25   1    0.299451    0.618869    1.223697    11.00000    0.09478    0.06358 =
         0.07897    0.02675    0.03109    0.00711
AFIX  23
H25A  2    0.254544    0.648233    1.275126    11.00000   -1.20000
H25B  2    0.241799    0.573916    1.193285    11.00000   -1.20000
AFIX   0
C26   1    0.335521    0.698682    1.156540    11.00000    0.06334    0.04322 =
         0.04698    0.00278    0.01726    0.00694
C27   1    0.243123    0.740288    1.101160    11.00000    0.05157    0.04829 =
         0.05599   -0.00187    0.00962   -0.00677
AFIX  43
H27   2    0.160508    0.717015    1.104741    11.00000   -1.20000
AFIX   0
C28   1    0.270793    0.815055    1.041154    11.00000    0.04995    0.04723 =
         0.04317   -0.00093    0.00000   -0.00142
AFIX  43
H28   2    0.207530    0.841466    1.004082    11.00000   -1.20000
AFIX   0
O1    3    0.439995    0.845262    0.799679    11.00000    0.10487    0.04784 =
         0.06693    0.01656    0.02893    0.01654
O2    3    0.538171    0.958381    0.963923    11.00000    0.04547    0.08793 =
         0.08437    0.03550   -0.00577   -0.01111
HKLF 4
REM  RSK2 in P2(1)2(1)2(1)
REM R1 =  0.0422 for   3511 Fo > 4sig(Fo)  and  0.0714 for all   4998 data
REM    272 parameters refined using      0 restraints
END
WGHT      0.0390      0.1141
REM Highest difference peak  0.140,  deepest hole -0.130,  1-sigma level  0.028
Q1    1   0.6440  0.7200  1.1894  11.00000  0.05    0.14
Q2    1   0.4002  0.7364  1.1788  11.00000  0.05    0.13
Q3    1   0.7010  0.7872  0.4055  11.00000  0.05    0.12
Q4    1   0.4150  0.6278  1.3175  11.00000  0.05    0.12
Q5    1   0.3627  0.9656  0.7898  11.00000  0.05    0.12
Q6    1   0.3552  0.8353  0.7456  11.00000  0.05    0.12
Q7    1   0.3273  0.9747  0.8706  11.00000  0.05    0.11
Q8    1   0.5419  0.9366  0.6800  11.00000  0.05    0.11
Q9    1   0.5076  0.7210  1.1887  11.00000  0.05    0.11
Q10   1   0.2602  0.9847  0.9380  11.00000  0.05    0.11
Q11   1   0.3869  0.6824  1.1249  11.00000  0.05    0.11
Q12   1   0.6050  0.6249  1.3292  11.00000  0.05    0.11
Q13   1   0.4521  0.8040  1.0302  11.00000  0.05    0.11
Q14   1   0.3341  0.6591  1.1868  11.00000  0.05    0.10
Q15   1   0.3025  1.0221  0.8061  11.00000  0.05    0.10
Q16   1   0.5764  0.8149  0.4374  11.00000  0.05    0.10
Q17   1   0.5658  0.6392  1.1731  11.00000  0.05    0.10
Q18   1   0.5501  0.9247  0.5675  11.00000  0.05    0.10
Q19   1   0.6632  1.0608  0.6255  11.00000  0.05    0.09
Q20   1   0.4642  0.7793  1.1334  11.00000  0.05    0.09
;
