# Supplementary material for: (Naphthalen-1-yl){2-[(5,6,7,8-tetrahydronaphthalen-2-yl)carbonyl]phenyl}methanone
Source: Acta Crystallogr Sect E Struct Rep Online. 2013 Jul 3;69(Pt 8):o1201. doi: 10.1107/S1600536813018035 (PMC3793712; doi:10.1107/S1600536813018035)
Supplement: Supplementary file 2 [file e-69-o1201-Isup2.hkl]

#
# h,k,l, Fc-squared, Fo-squared, sigma(Fo-squared) and status flag
#
data_I
_shelx_title ' RSK2 in P2(1)2(1)2(1)'
_shelx_refln_list_code          4
_shelx_F_calc_maximum      144.21
_exptl_crystal_F_000       824.00
_reflns_d_resolution_high  0.7580
 
loop_
 _symmetry_equiv_pos_as_xyz
 'x, y, z'
 '-x+1/2, -y, z+1/2'
 'x+1/2, -y+1/2, -z'
 '-x, y+1/2, -z+1/2'
 
_cell_length_a    10.5625
_cell_length_b    13.6374
_cell_length_c    14.4927
_cell_angle_alpha  90.000
_cell_angle_beta   90.000
_cell_angle_gamma  90.000
 
_shelx_F_squared_multiplier     1.000
 
loop_
 _refln_index_h
 _refln_index_k
 _refln_index_l
 _refln_F_squared_calc
 _refln_F_squared_meas
 _refln_F_squared_sigma
 _refln_observed_status
   2   0   0     4386.80     4371.78    119.51 o
   4   0   0      947.89      827.25     15.76 o
   6   0   0       68.69       67.90      3.58 o
   8   0   0        7.80       10.47      3.75 o
  10   0   0      362.48      374.55     17.31 o
  12   0   0       99.66       87.17      9.55 o
   1   1   0     1519.35     1193.66     65.57 o
   2   1   0     2343.83     2224.75     39.52 o
   3   1   0      749.53      795.82      8.67 o
   4   1   0        7.54        7.72      0.54 o
   5   1   0       19.40       17.88      2.21 o
   6   1   0       26.01       23.29      1.64 o
   7   1   0      269.72      247.69      7.88 o
   8   1   0        2.89        4.55      2.29 o
   9   1   0       22.57       18.72      3.32 o
  10   1   0        3.62        2.89      2.98 o
  11   1   0      241.25      247.40     14.02 o
  12   1   0        0.05       -1.08     10.14 o
  13   1   0       20.97       16.71      6.97 o
   0   2   0     3752.79     3622.44     62.22 o
   1   2   0     5762.33     6050.20     73.01 o
   2   2   0      546.59      538.00      6.55 o
   3   2   0      133.14      137.03      2.11 o
   4   2   0      168.64      165.99      2.61 o
   5   2   0        0.12       -0.61      0.61 o
   6   2   0      203.37      218.92      4.08 o
   7   2   0       10.68        8.21      2.24 o
   8   2   0        0.65        3.37      2.34 o
   9   2   0       44.84       48.56      5.23 o
  10   2   0       31.02       31.34      4.27 o
  11   2   0       16.37       20.13      6.07 o
  12   2   0        6.88        0.51      5.35 o
  13   2   0        6.70        6.22      6.45 o
   1   3   0     1106.41     1116.08     14.38 o
   2   3   0     9707.89     9763.21    117.03 o
   3   3   0     4770.96     4815.47     52.60 o
   4   3   0        0.01        0.54      0.74 o
   5   3   0      786.42      801.50     11.83 o
   6   3   0      205.00      226.49      4.21 o
   7   3   0       50.52       47.44      2.15 o
   8   3   0      104.87       86.07      7.27 o
   9   3   0       32.54       41.58      6.55 o
  10   3   0      116.12      117.40      9.80 o
  11   3   0       68.32       57.95      7.92 o
  12   3   0       19.50       23.48      6.57 o
  13   3   0       16.64       18.12      6.66 o
   0   4   0        0.69       -0.01      1.10 o
   1   4   0      421.47      426.28      6.51 o
   2   4   0      415.10      441.53      6.69 o
   3   4   0      149.29      157.11      3.19 o
   4   4   0      486.79      576.18      9.56 o
   5   4   0       67.60       60.47      2.21 o
   6   4   0       76.71       89.55      2.60 o
   7   4   0       61.36       61.12      2.68 o
   8   4   0       56.15       59.43      3.61 o
   9   4   0      336.45      360.11     32.03 o
  10   4   0       72.02       89.17      9.02 o
  11   4   0       36.72       47.31      7.59 o
  12   4   0       38.30       56.39      8.72 o
  13   4   0        2.60        2.00      5.99 o
   1   5   0      487.68      507.32      7.83 o
   2   5   0       47.28       69.42      6.17 o
   3   5   0      268.65      273.01      5.66 o
   4   5   0       49.70       45.28      2.22 o
   5   5   0      448.35      461.26      7.56 o
   6   5   0       79.50       92.50      2.94 o
   7   5   0        3.15        0.89      1.25 o
   8   5   0       68.51       69.13      3.30 o
   9   5   0       41.18       30.32      3.15 o
  10   5   0       43.79       46.93      7.21 o
  11   5   0       28.30       33.55      7.17 o
  12   5   0        1.16       -1.85      4.64 o
  13   5   0        0.11        4.74      6.43 o
   0   6   0     1060.02     1032.78     26.14 o
   1   6   0      680.20      726.13     12.45 o
   2   6   0        7.30       10.83      1.84 o
   3   6   0      629.81      609.25     10.75 o
   4   6   0       50.03       45.18      2.10 o
   5   6   0      521.93      530.02      7.60 o
   6   6   0      350.97      369.82      6.83 o
   7   6   0       24.95       23.09      1.99 o
   8   6   0        3.34        4.62      4.65 o
   9   6   0      204.46      217.50     13.32 o
  10   6   0       75.13       63.52      4.23 o
  11   6   0        0.41        1.35      4.97 o
  12   6   0        5.84       -1.12      5.14 o
  13   6   0       10.32       17.60      8.07 o
   1   7   0     1076.83     1133.96     22.87 o
   2   7   0       36.09       45.61      2.67 o
   3   7   0      580.10      622.61     11.35 o
   4   7   0       89.79      102.62      3.77 o
   5   7   0      115.48      118.11      3.47 o
   6   7   0       59.54       52.78      3.07 o
   7   7   0      252.97      255.10      5.83 o
   8   7   0       98.52      121.16      8.20 o
   9   7   0       89.75       85.06      7.47 o
  10   7   0        5.97        6.42      8.22 o
  11   7   0        7.09       14.43      6.15 o
  12   7   0        1.87       -1.35      5.20 o
   0   8   0      726.18      787.76     24.77 o
   1   8   0      443.57      439.01     11.48 o
   2   8   0      388.66      399.07     11.22 o
   3   8   0      198.31      190.33      5.50 o
   4   8   0      136.46      146.19      5.51 o
   5   8   0        1.35        2.99      1.53 o
   6   8   0       80.42       69.44      2.99 o
   7   8   0       12.07        9.12      2.30 o
   8   8   0       23.06       23.18      3.93 o
   9   8   0       76.86       73.66      5.35 o
  10   8   0       19.51       32.27      6.86 o
  11   8   0        1.79       -1.12      3.38 o
  12   8   0        0.78       -5.21      5.82 o
   1   9   0      198.58      190.28      7.36 o
   2   9   0       10.72       11.52      3.55 o
   3   9   0        8.32        9.52      6.54 o
   4   9   0        1.93       -0.74      1.96 o
   5   9   0      905.99      892.82     17.50 o
   6   9   0        7.63        7.81      2.49 o
   7   9   0      152.20      145.69     11.45 o
   8   9   0        0.37       -0.50      3.01 o
   9   9   0       19.02       19.51      4.17 o
  10   9   0        1.53       -2.74      3.08 o
  11   9   0        0.48        1.61      3.54 o
  12   9   0        7.85       15.89      7.31 o
   0  10   0       23.46       21.24      5.06 o
   1  10   0       23.49       21.47      3.45 o
   2  10   0      102.71       99.65      5.62 o
   3  10   0       49.96       58.60      4.67 o
   4  10   0       55.34       44.37      4.70 o
   5  10   0      109.84      119.91      5.57 o
   6  10   0      690.71      709.54     14.30 o
   7  10   0      119.51      122.62      6.89 o
   8  10   0       52.39       48.27      5.17 o
   9  10   0        0.04        1.45      3.88 o
  10  10   0        0.02       -0.81      3.62 o
  11  10   0        6.80        7.98      4.16 o
   1  11   0      193.52      191.95      8.29 o
   2  11   0        0.34       -2.02      2.69 o
   3  11   0        9.14        7.21      3.34 o
   4  11   0      549.27      527.93     14.93 o
   5  11   0      165.26      171.36      6.97 o
   6  11   0       37.49       43.44      4.03 o
   7  11   0       46.09       37.92      4.90 o
   8  11   0        0.10        1.91      3.63 o
   9  11   0       13.55       11.78      4.38 o
  10  11   0        0.00       -2.58      3.73 o
  11  11   0       18.30       20.86      7.71 o
   0  12   0        2.98       -2.38      4.26 o
   1  12   0       58.29       51.24      5.12 o
   2  12   0       24.21       21.57      4.27 o
   3  12   0       15.04       12.09      4.09 o
   4  12   0       47.94       48.62      6.97 o
   5  12   0      518.61      528.60     14.93 o
   6  12   0       93.37      101.90      5.43 o
   7  12   0       79.03       76.70      6.25 o
   8  12   0       42.13       32.06      5.16 o
   9  12   0        5.03        2.33      4.03 o
  10  12   0        6.55        8.29      4.71 o
   1  13   0       60.83       60.04      5.94 o
   2  13   0        2.94       -0.32      3.20 o
   3  13   0      234.79      241.71     13.08 o
   4  13   0      191.91      192.47      9.36 o
   5  13   0       80.81       90.76      5.30 o
   6  13   0       43.70       49.51      5.83 o
   7  13   0       33.43       31.30      5.77 o
   8  13   0       23.27       30.86      5.35 o
   9  13   0       32.71       45.42      6.19 o
   0  14   0       36.01       28.00      7.12 o
   1  14   0       52.71       49.59      5.86 o
   2  14   0       39.03       41.23      5.65 o
   3  14   0      108.28      144.79      8.73 o
   4  14   0       74.88       73.93      6.73 o
   5  14   0        1.76        0.67      3.75 o
   6  14   0        0.26       -1.65      3.69 o
   7  14   0        1.60       -3.47      3.83 o
   8  14   0       20.58       24.45     10.08 o
   1  15   0        0.09       -0.06      4.21 o
   2  15   0       51.60       52.85      9.40 o
   3  15   0       13.47        5.63      4.18 o
   4  15   0       16.88       29.75      5.51 o
   5  15   0       39.90       46.94      5.82 o
   6  15   0        0.93        1.84      4.12 o
   7  15   0        1.79        0.25      6.38 o
   0  16   0       36.43       48.09      9.27 o
   1  16   0       41.16       38.30     10.36 o
   2  16   0        1.22       -2.43      4.06 o
   3  16   0        0.38        2.30      4.28 o
   4  16   0       10.05        7.71      4.70 o
   5  16   0        1.50       -4.10      4.10 o
   6  16   0        1.18        6.58      4.89 o
   1  17   0        4.71       12.07      5.40 o
   2  17   0        1.02        1.28      4.72 o
   3  17   0        7.17        6.27      5.27 o
   4  17   0        2.48        3.77      4.80 o
   1   0   1      941.95      659.79     29.00 o
   2   0   1    20795.12    21151.27    174.58 o
   3   0   1     1936.08     1885.70     17.40 o
   4   0   1        1.32        1.13      0.44 o
   5   0   1        1.53        0.96      0.52 o
   6   0   1       30.19       31.21      1.41 o
   7   0   1        0.77        0.25      0.78 o
   8   0   1       18.89       22.34      3.10 o
   9   0   1        6.83        2.62      2.53 o
  10   0   1       40.29       42.09      4.62 o
  11   0   1        1.90        1.59      3.32 o
  12   0   1       14.56       20.68      4.63 o
  13   0   1        0.28        2.45      5.33 o
 -13   1   1        7.34       22.57      7.12 o
 -12   1   1        0.31        6.89      5.06 o
 -11   1   1       16.14       16.12      4.85 o
 -10   1   1      132.69      121.69      7.02 o
  -9   1   1      135.26      129.18      7.59 o
  -8   1   1      144.27      147.48      9.31 o
  -7   1   1      197.87      193.87      6.57 o
  -6   1   1      388.43      376.87      5.95 o
  -5   1   1      118.43      115.47      2.05 o
  -4   1   1      470.16      475.50      4.84 o
  -3   1   1     4576.49     4493.39     38.60 o
  -2   1   1       76.50       73.73      1.18 o
  -1   1   1     3180.48     2804.28     39.48 o
   1   1   1     3176.96     2911.53     26.64 o
   2   1   1       76.24       73.66      1.06 o
   3   1   1     4576.75     4415.74     41.46 o
   4   1   1      470.52      472.69      6.08 o
   5   1   1      118.76      110.61      3.90 o
   6   1   1      388.48      384.86      7.39 o
   7   1   1      197.98      190.60      6.86 o
   8   1   1      144.14      146.20      6.37 o
   9   1   1      135.39      110.35      6.08 o
  10   1   1      132.59      133.70      7.10 o
  11   1   1       16.16       17.61      4.01 o
  12   1   1        0.31        0.55      3.50 o
  13   1   1        7.38       10.77      4.46 o
 -13   2   1        2.79        7.71      5.82 o
 -12   2   1        9.46       12.03      5.67 o
 -11   2   1       18.54       19.77      5.92 o
 -10   2   1      109.80      106.15      9.42 o
  -9   2   1      111.50      116.34      9.38 o
  -8   2   1      302.07      298.14      9.55 o
  -7   2   1       91.86       86.04      4.64 o
  -6   2   1      519.84      556.26      8.42 o
  -5   2   1      710.40      745.19      9.88 o
  -4   2   1      844.74      836.54      8.54 o
  -3   2   1      162.73      168.43      2.22 o
  -2   2   1     4192.37     4138.09     46.76 o
  -1   2   1     6021.43     6176.11     56.36 o
   0   2   1     6262.82     6486.73     63.83 o
   1   2   1     6021.73     6169.67     60.93 o
   2   2   1     4193.80     4179.79     41.32 o
   3   2   1      162.73      165.05      2.44 o
   4   2   1      845.23      853.07      9.22 o
   5   2   1      710.16      758.91     10.39 o
   6   2   1      519.83      547.84      9.59 o
   7   2   1       91.74       84.68      5.82 o
   8   2   1      301.63      307.95     13.48 o
   9   2   1      111.59      111.04      7.28 o
  10   2   1      109.89      102.09      6.32 o
  11   2   1       18.54       19.34      4.13 o
  12   2   1        9.46       13.92      4.21 o
  13   2   1        2.78        9.61      6.43 o
 -13   3   1       16.12       13.82      6.72 o
 -12   3   1        4.16        6.76      5.46 o
 -11   3   1       20.38        9.34      5.31 o
 -10   3   1       26.00       18.38      5.60 o
  -9   3   1      422.46      417.98     17.94 o
  -8   3   1      162.51      178.19      7.28 o
  -7   3   1       59.61       52.84      3.10 o
  -6   3   1       63.21       61.66      2.18 o
  -5   3   1      261.65      289.82      4.74 o
  -4   3   1      462.23      467.82      6.26 o
  -3   3   1      985.04      948.74     10.30 o
  -2   3   1     3755.50     3615.85     36.05 o
  -1   3   1      711.83      667.09      8.16 o
   0   3   1       93.02       98.71      2.84 o
   1   3   1      711.19      675.40      8.20 o
   2   3   1     3751.88     3617.60     36.10 o
   3   3   1      985.67      950.38     11.30 o
   4   3   1      463.07      477.98      6.34 o
   5   3   1      261.81      295.45      4.45 o
   6   3   1       63.31       62.58      1.81 o
   7   3   1       59.63       49.75      4.06 o
   8   3   1      162.57      165.23      7.15 o
   9   3   1      422.44      413.16     12.32 o
  10   3   1       26.00       37.68      6.51 o
  11   3   1       20.36       18.69      5.71 o
  12   3   1        4.18        8.28      5.40 o
  13   3   1       16.09        8.66      6.36 o
 -13   4   1       39.44       45.28      8.68 o
 -12   4   1        9.75        4.51      5.18 o
 -11   4   1       45.20       32.83      7.27 o
 -10   4   1      143.37      145.70     10.87 o
  -9   4   1      167.63      182.51      9.93 o
  -8   4   1      223.09      232.87      5.13 o
  -7   4   1      242.51      235.87      5.97 o
  -6   4   1      181.60      171.73      3.69 o
  -5   4   1      846.23      814.88     13.36 o
  -4   4   1      548.99      538.97      8.01 o
  -3   4   1     1172.51     1177.58     13.86 o
  -2   4   1      535.60      562.40      8.14 o
  -1   4   1     1767.51     1781.86     22.37 o
   0   4   1     1136.55     1208.86     15.87 o
   1   4   1     1766.14     1732.51     19.98 o
   2   4   1      535.73      557.95      7.33 o
   3   4   1     1174.01     1192.07     15.35 o
   4   4   1      548.41      534.71      8.05 o
   5   4   1      845.39      821.58     11.55 o
   6   4   1      181.28      168.57      3.66 o
   7   4   1      242.13      237.75      5.51 o
   8   4   1      223.21      219.90      9.61 o
   9   4   1      167.73      180.28     11.35 o
  10   4   1      143.45      135.28     10.74 o
  11   4   1       45.18       46.00      7.37 o
  12   4   1        9.76        6.72      5.94 o
  13   4   1       39.44       39.57      8.45 o
 -13   5   1        1.68       -2.06      5.99 o
 -12   5   1        3.05       -0.97      5.06 o
 -11   5   1        6.55        4.64      5.42 o
 -10   5   1       55.50       62.41      8.01 o
  -9   5   1       49.11       49.97      3.75 o
  -8   5   1      436.91      421.14     16.77 o
  -7   5   1       76.50       81.76      2.88 o
  -6   5   1      303.32      317.36      5.84 o
  -5   5   1      768.31      764.96     13.08 o
  -4   5   1      478.43      516.25      7.92 o
  -3   5   1      536.69      536.11      8.03 o
  -2   5   1     1327.09     1395.61     21.31 o
  -1   5   1      971.47      978.23     13.55 o
   0   5   1       74.99       72.96      2.89 o
   1   5   1      971.72      991.11     14.36 o
   2   5   1     1326.44     1406.26     18.55 o
   3   5   1      535.71      529.94      7.28 o
   4   5   1      478.72      515.68      7.13 o
   5   5   1      768.57      775.52     11.32 o
   6   5   1      303.34      304.31      5.75 o
   7   5   1       76.56       80.30      4.76 o
   8   5   1      437.02      428.87     12.78 o
   9   5   1       49.11       55.67      3.75 o
  10   5   1       55.47       45.66      6.91 o
  11   5   1        6.54        7.90      5.10 o
  12   5   1        3.03        3.18      5.31 o
  13   5   1        1.68       -3.83      6.26 o
 -13   6   1        1.46        0.95      6.43 o
 -12   6   1       10.86       13.57      6.66 o
 -11   6   1        5.39        4.87      5.23 o
 -10   6   1        3.04        3.08      2.66 o
  -9   6   1       24.30       19.87      3.35 o
  -8   6   1       33.64       33.73      7.73 o
  -7   6   1      120.19      127.64      3.84 o
  -6   6   1       80.22       82.89      3.12 o
  -5   6   1      366.36      366.11      6.41 o
  -4   6   1     1473.89     1478.77     24.04 o
  -3   6   1      452.81      443.78      8.49 o
  -2   6   1      399.11      431.60      8.44 o
  -1   6   1       44.31       44.07      2.41 o
   0   6   1      727.68      743.18     15.69 o
   1   6   1       44.57       43.27      3.23 o
   2   6   1      398.85      443.91      8.49 o
   3   6   1      453.24      445.64      8.49 o
   4   6   1     1474.00     1499.10     17.89 o
   5   6   1      366.03      374.21      6.77 o
   6   6   1       80.15       83.42      2.99 o
   7   6   1      119.85      127.31      3.76 o
   8   6   1       33.66       31.68      3.51 o
   9   6   1       24.37       14.12      3.48 o
  10   6   1        3.04        1.70      2.44 o
  11   6   1        5.37        9.38      5.20 o
  12   6   1       10.86       12.50      6.58 o
  13   6   1        1.46        5.92      6.57 o
 -12   7   1        0.87        7.10      6.30 o
 -11   7   1       25.51       32.83      7.33 o
 -10   7   1       14.50       22.06      9.31 o
  -9   7   1       11.78       15.19      3.59 o
  -8   7   1      272.33      283.07      9.53 o
  -7   7   1      392.74      402.05      7.76 o
  -6   7   1      186.70      198.47      5.71 o
  -5   7   1        7.55        5.96      1.45 o
  -4   7   1      164.22      159.73      4.70 o
  -3   7   1      601.48      618.29     11.27 o
  -2   7   1      210.45      223.86      5.74 o
  -1   7   1      819.17      894.81     18.74 o
   0   7   1     1642.04     1678.92     32.10 o
   1   7   1      818.95      871.97     18.60 o
   2   7   1      210.39      224.10      8.85 o
   3   7   1      601.75      607.48     11.24 o
   4   7   1      164.08      167.64      4.13 o
   5   7   1        7.53        9.75      1.53 o
   6   7   1      186.91      187.55      5.47 o
   7   7   1      392.81      409.38     12.46 o
   8   7   1      272.34      295.13     15.23 o
   9   7   1       11.76       10.28      3.14 o
  10   7   1       14.53       17.16      3.50 o
  11   7   1       25.49       28.03      6.89 o
  12   7   1        0.87       -1.92      5.40 o
 -12   8   1       11.38       14.82      7.35 o
 -11   8   1        3.28        3.95      3.36 o
 -10   8   1       26.33       21.88      7.54 o
  -9   8   1        3.46       -2.95      2.95 o
  -8   8   1       15.58       25.47      3.94 o
  -7   8   1       45.26       52.07      3.49 o
  -6   8   1      174.97      170.76      4.55 o
  -5   8   1      312.03      316.92      6.43 o
  -4   8   1       60.27       61.88      3.18 o
  -3   8   1      260.92      276.81      6.85 o
  -2   8   1      126.84      128.21      5.72 o
  -1   8   1      116.42      135.41      5.86 o
   0   8   1      153.54      155.07      6.21 o
   1   8   1      116.44      132.58      5.78 o
   2   8   1      126.67      132.15      5.82 o
   3   8   1      261.03      275.78      9.82 o
   4   8   1       60.37       61.44      3.19 o
   5   8   1      312.08      309.70      6.32 o
   6   8   1      174.82      172.64      5.56 o
   7   8   1       45.27       46.12      3.28 o
   8   8   1       15.58       16.46      4.22 o
   9   8   1        3.49        0.00      3.14 o
  10   8   1       26.36       25.99      6.62 o
  11   8   1        3.27        1.67      5.12 o
  12   8   1       11.37       19.54      7.12 o
 -12   9   1        5.10        7.27      7.31 o
 -11   9   1        0.15        4.58      3.64 o
 -10   9   1       20.92       18.76      4.89 o
  -9   9   1       21.50       22.19      4.29 o
  -8   9   1       55.68       50.62      4.97 o
  -7   9   1      174.16      178.14      6.26 o
  -6   9   1      106.03      107.32      4.82 o
  -5   9   1       99.23      100.19      3.86 o
  -4   9   1      231.27      230.18      6.57 o
  -3   9   1       33.01       37.98      3.79 o
  -2   9   1       19.46       20.20      3.21 o
  -1   9   1      368.43      379.94     10.95 o
   0   9   1       19.89        9.29      4.15 o
   1   9   1      368.48      362.79     10.71 o
   2   9   1       19.48       18.08      3.14 o
   3   9   1       33.08       28.49      3.52 o
   4   9   1      231.58      226.30      5.50 o
   5   9   1       99.20       95.48      3.85 o
   6   9   1      105.97       90.83      4.50 o
   7   9   1      174.19      175.96      7.75 o
   8   9   1       55.70       56.98      5.10 o
   9   9   1       21.55       24.40      4.21 o
  10   9   1       20.92       21.27      4.25 o
  11   9   1        0.15        3.12      3.64 o
  12   9   1        5.10       -5.33      5.61 o
 -11  10   1        0.46        3.87      3.87 o
 -10  10   1        5.02        2.35      3.68 o
  -9  10   1        7.39        9.60      3.94 o
  -8  10   1       71.75       75.64     12.37 o
  -7  10   1       12.32        7.17      3.70 o
  -6  10   1      433.21      446.91     10.62 o
  -5  10   1      468.13      494.26     22.30 o
  -4  10   1      245.94      248.65      9.20 o
  -3  10   1        9.26       14.60      3.26 o
  -2  10   1       21.09       15.39      3.19 o
  -1  10   1      129.43      139.15      7.88 o
   0  10   1      128.87      145.71      7.82 o
   1  10   1      129.18      120.32      6.34 o
   2  10   1       21.10       21.53      4.28 o
   3  10   1        9.21        7.72      2.86 o
   4  10   1      245.82      250.86      9.15 o
   5  10   1      468.25      471.92     10.75 o
   6  10   1      433.20      446.81     10.41 o
   7  10   1       12.28       14.19      3.68 o
   8  10   1       71.67       71.88      5.72 o
   9  10   1        7.40       13.89      3.95 o
  10  10   1        5.02        6.73      3.65 o
  11  10   1        0.46        1.58      5.55 o
 -10  11   1       10.47       10.24      5.02 o
  -9  11   1        5.85        3.63      4.77 o
  -8  11   1        3.04        6.45      6.06 o
  -7  11   1       91.60       93.54      6.54 o
  -6  11   1       27.64       39.16      3.71 o
  -5  11   1       42.39       50.78      5.05 o
  -4  11   1      127.27      123.32      7.21 o
  -3  11   1       88.57       79.15      5.86 o
  -2  11   1        9.48        8.46      3.34 o
  -1  11   1       14.38       12.65      4.20 o
   0  11   1      129.59      106.11     13.32 o
   1  11   1       14.40       20.32      6.44 o
   2  11   1        9.48       12.60      5.65 o
   3  11   1       88.54       85.13      5.87 o
   4  11   1      127.33      140.80      7.64 o
   5  11   1       42.51       39.87      3.68 o
   6  11   1       27.66       25.11      3.35 o
   7  11   1       91.58      113.61      9.93 o
   8  11   1        3.05       -0.47      3.29 o
   9  11   1        5.84        6.00      4.03 o
  10  11   1       10.48       12.65      4.35 o
 -10  12   1        0.79        3.83      4.43 o
  -9  12   1       26.65       31.65      5.32 o
  -8  12   1       12.74       11.82      7.51 o
  -7  12   1      101.88      120.45      7.39 o
  -6  12   1       94.27       99.33     12.37 o
  -5  12   1       69.68       70.07      5.94 o
  -4  12   1      139.20      161.79     12.92 o
  -3  12   1      128.94      141.08      7.61 o
  -2  12   1        5.67        4.59      3.25 o
  -1  12   1       50.75       60.01      5.40 o
   0  12   1        6.74       10.60      3.41 o
   1  12   1       50.74       49.01      5.59 o
   2  12   1        5.68       11.00      3.58 o
   3  12   1      128.98      124.42      7.37 o
   4  12   1      139.07      141.62      7.89 o
   5  12   1       69.74       68.51      5.39 o
   6  12   1       94.23      103.87      5.38 o
   7  12   1      101.97       96.35      6.77 o
   8  12   1       12.71       10.82      4.15 o
   9  12   1       26.67       26.46      5.10 o
  10  12   1        0.78       -2.70      4.14 o
  -9  13   1        6.45       -0.04      4.35 o
  -8  13   1       17.64       24.83      5.37 o
  -7  13   1       14.60       13.56      5.19 o
  -6  13   1       21.86       19.22      4.63 o
  -5  13   1       21.85       18.56      5.04 o
  -4  13   1       68.51       76.32      6.61 o
  -3  13   1      106.69      105.58     16.76 o
  -2  13   1      141.22      138.03      8.08 o
  -1  13   1       73.75       64.69      8.64 o
   0  13   1       10.03       13.13      4.30 o
   1  13   1       73.73       59.78      5.77 o
   2  13   1      141.13      148.55     10.05 o
   3  13   1      106.76       95.89      6.95 o
   4  13   1       68.56       74.88      6.52 o
   5  13   1       21.88       20.52      3.46 o
   6  13   1       21.88       19.60      5.40 o
   7  13   1       14.61       12.62      4.36 o
   8  13   1       17.64       21.86      4.92 o
   9  13   1        6.44        6.41      4.57 o
  -8  14   1        4.59        2.85      4.42 o
  -7  14   1        3.13        1.52      4.20 o
  -6  14   1        8.35        5.27      4.25 o
  -5  14   1       20.14       24.59      5.03 o
  -4  14   1       37.75       33.91      7.01 o
  -3  14   1       10.83        4.43      3.98 o
  -2  14   1       18.62       22.53      4.96 o
  -1  14   1        8.01        9.66      3.99 o
   0  14   1       27.17       30.81      5.24 o
   1  14   1        8.02        4.62      6.67 o
   2  14   1       18.66       19.89      4.82 o
   3  14   1       10.80       10.87      4.30 o
   4  14   1       37.69       40.29      6.38 o
   5  14   1       20.16       26.41      3.84 o
   6  14   1        8.38       11.22      4.21 o
   7  14   1        3.14        0.27      4.13 o
   8  14   1        4.58        5.96      4.44 o
  -7  15   1        4.73        9.64      5.01 o
  -6  15   1        9.20       11.92      4.85 o
  -5  15   1        5.80        5.01      6.28 o
  -4  15   1       52.76       48.23      7.00 o
  -3  15   1        7.51       13.46      4.60 o
  -2  15   1       45.06       59.03      8.25 o
  -1  15   1       77.34       79.26      8.36 o
   0  15   1        4.75        0.49      3.92 o
   1  15   1       77.27       75.16      7.15 o
   2  15   1       45.05       52.54     12.00 o
   3  15   1        7.54       16.29      4.65 o
   4  15   1       52.78       57.88      6.50 o
   5  15   1        5.80        8.34      7.22 o
   6  15   1        9.20        8.58      4.36 o
   7  15   1        4.74       -1.95      4.38 o
  -6  16   1        8.70        4.42      4.91 o
  -5  16   1        6.38        9.11      4.40 o
  -4  16   1       10.42        4.56      4.68 o
  -3  16   1       21.07       21.70      5.63 o
  -2  16   1       19.40       31.06      6.03 o
  -1  16   1       38.79       38.03      6.30 o
   0  16   1       39.30       39.87      6.26 o
   1  16   1       38.88       52.29      9.14 o
   2  16   1       19.40       23.03      5.71 o
   3  16   1       21.07       17.74      5.51 o
   4  16   1       10.41        7.83      4.61 o
   5  16   1        6.37        1.05      6.66 o
   6  16   1        8.70        6.03      8.39 o
  -4  17   1        2.24       -1.47      4.63 o
  -3  17   1        0.46        4.14      5.06 o
  -2  17   1       18.98       23.02      6.23 o
  -1  17   1        3.81        4.39      4.69 o
   0  17   1       30.72       29.83     12.35 o
   1  17   1        3.80       -4.17      4.17 o
   2  17   1       19.01       17.85      5.51 o
   3  17   1        0.46       -0.28      4.64 o
   4  17   1        2.23        7.30      5.20 o
   0   0   2      194.00      193.87      4.41 o
   1   0   2     4215.18     4072.73     49.40 o
   2   0   2     5906.65     5847.32     53.58 o
   3   0   2     6713.45     6732.29     57.89 o
   4   0   2      524.45      491.08      6.33 o
   5   0   2      470.53      489.54      6.38 o
   6   0   2        4.11        2.43      0.89 o
   7   0   2       80.78       89.67      4.68 o
   8   0   2        1.03       -1.88      1.88 o
   9   0   2        1.07        3.01      2.62 o
  10   0   2        6.90        0.51      2.88 o
  11   0   2       83.40       94.52      6.61 o
  12   0   2       11.33       11.89      5.63 o
  13   0   2        2.97        0.86      5.31 o
 -13   1   2        4.34       14.08      6.38 o
 -12   1   2       29.28       24.19      6.97 o
 -11   1   2        7.51       -1.37      4.45 o
 -10   1   2      127.96      137.28     10.53 o
  -9   1   2       53.51       58.98      6.93 o
  -8   1   2      302.01      280.81      9.25 o
  -7   1   2      247.10      257.93     10.76 o
  -6   1   2      139.82      146.07      2.98 o
  -5   1   2      179.90      182.03      2.94 o
  -4   1   2      276.61      278.24      3.42 o
  -3   1   2     1896.60     1933.01     17.07 o
  -2   1   2     6642.75     6722.53     61.56 o
  -1   1   2     1971.29     1981.99     19.99 o
   0   1   2      112.72      122.02      2.34 o
   1   1   2     1969.89     1976.67     20.01 o
   2   1   2     6646.36     6756.56     61.65 o
   3   1   2     1894.23     1925.17     17.05 o
   4   1   2      277.10      276.97      3.53 o
   5   1   2      179.22      186.20      2.66 o
   6   1   2      139.75      142.53      3.65 o
   7   1   2      247.31      249.59      5.50 o
   8   1   2      302.01      302.34      9.50 o
   9   1   2       53.55       42.55      4.36 o
  10   1   2      128.02      125.79      6.97 o
  11   1   2        7.50        8.84      3.57 o
  12   1   2       29.28       26.90      4.80 o
  13   1   2        4.34        8.72      6.07 o
 -13   2   2       14.89        4.68      5.98 o
 -12   2   2       67.43       67.98      9.15 o
 -11   2   2       63.28       63.87      8.41 o
 -10   2   2       65.91       66.35      7.99 o
  -9   2   2      147.78      145.95     10.07 o
  -8   2   2      255.02      242.10     12.17 o
  -7   2   2       70.38       70.92      2.28 o
  -6   2   2       70.54       72.03      5.37 o
  -5   2   2      634.57      595.86      8.49 o
  -4   2   2      139.16      155.65      2.43 o
  -3   2   2      453.34      431.38      4.84 o
  -2   2   2      812.84      820.80      7.60 o
  -1   2   2    17175.58    17712.60    150.86 o
   0   2   2      523.33      403.90      4.76 o
   1   2   2    17177.44    17646.16    162.24 o
   2   2   2      814.18      809.08      8.12 o
   3   2   2      453.58      434.87      5.18 o
   4   2   2      139.17      159.01      2.53 o
   5   2   2      634.62      587.36     11.01 o
   6   2   2       70.52       70.82      4.53 o
   7   2   2       70.37       70.89      3.65 o
   8   2   2      254.81      248.79      8.58 o
   9   2   2      147.73      148.81      7.25 o
  10   2   2       65.96       62.17      5.33 o
  11   2   2       63.23       64.54      5.73 o
  12   2   2       67.49       71.97      6.33 o
  13   2   2       14.92       17.74      4.68 o
 -13   3   2        8.43        1.58      5.54 o
 -12   3   2       13.55       13.51      6.15 o
 -11   3   2       18.50       14.71      5.98 o
 -10   3   2       22.94       29.97      6.17 o
  -9   3   2      123.67      131.40      9.67 o
  -8   3   2       27.13       28.72      1.62 o
  -7   3   2       75.13       69.52      3.15 o
  -6   3   2      138.66      143.60      7.08 o
  -5   3   2       73.44       81.08      2.28 o
  -4   3   2      476.35      455.99      6.62 o
  -3   3   2      376.35      368.18      4.00 o
  -2   3   2      188.91      187.34      3.29 o
  -1   3   2     8165.74     8075.88     73.49 o
   0   3   2      614.36      622.06      7.13 o
   1   3   2     8164.76     8058.15     73.56 o
   2   3   2      188.54      183.11      2.79 o
   3   3   2      376.55      363.20      4.68 o
   4   3   2      475.83      448.07      6.17 o
   5   3   2       73.48       78.44      3.27 o
   6   3   2      138.73      145.05      2.89 o
   7   3   2       75.20       79.02      2.41 o
   8   3   2       27.06       29.11      1.94 o
   9   3   2      123.59      122.30      6.52 o
  10   3   2       22.91       25.87      4.00 o
  11   3   2       18.55       14.29      3.87 o
  12   3   2       13.54       17.72      6.62 o
  13   3   2        8.44        8.74      6.45 o
 -13   4   2       14.22       21.56      7.44 o
 -12   4   2       27.92       51.08      8.75 o
 -11   4   2       22.61       15.49      6.07 o
 -10   4   2       32.78       31.55      6.47 o
  -9   4   2       78.79       72.71      3.85 o
  -8   4   2       47.30       46.14      2.46 o
  -7   4   2       65.65       57.92      3.06 o
  -6   4   2       66.38       62.83      2.64 o
  -5   4   2      537.18      627.84      8.98 o
  -4   4   2      287.55      275.20      7.22 o
  -3   4   2      766.75      801.96      9.86 o
  -2   4   2      211.46      195.71      3.07 o
  -1   4   2      349.61      340.96      5.29 o
   0   4   2     2238.47     2242.14     25.27 o
   1   4   2      350.36      342.69      5.08 o
   2   4   2      212.20      199.33      3.11 o
   3   4   2      767.21      794.14     11.15 o
   4   4   2      287.94      293.72      5.90 o
   5   4   2      537.35      618.78     10.88 o
   6   4   2       66.39       60.77      2.06 o
   7   4   2       65.71       56.96      2.03 o
   8   4   2       47.34       44.61      2.75 o
   9   4   2       78.63       77.09      5.66 o
  10   4   2       32.76       26.21      5.77 o
  11   4   2       22.62       28.34      6.43 o
  12   4   2       27.96       27.08      7.06 o
  13   4   2       14.24       24.59      7.59 o
 -13   5   2        2.40       11.21      6.74 o
 -12   5   2        7.81       15.57      6.64 o
 -11   5   2        2.02        2.85      5.23 o
 -10   5   2       98.98       84.83      4.33 o
  -9   5   2        0.26       -1.29      2.22 o
  -8   5   2      156.02      154.58      6.23 o
  -7   5   2       25.41       27.61      1.90 o
  -6   5   2       48.52       51.70      5.89 o
  -5   5   2       66.20       69.72      4.99 o
  -4   5   2     1405.04     1507.12     22.71 o
  -3   5   2      930.85      932.47     12.87 o
  -2   5   2      523.94      525.22      9.38 o
  -1   5   2       80.51       82.56      2.97 o
   0   5   2      385.04      425.16      6.97 o
   1   5   2       80.39       75.30      2.55 o
   2   5   2      524.02      524.96      7.18 o
   3   5   2      930.51      930.73     11.60 o
   4   5   2     1405.05     1502.56     19.99 o
   5   5   2       66.34       70.68      2.89 o
   6   5   2       48.63       51.27      2.50 o
   7   5   2       25.36       25.49      1.81 o
   8   5   2      156.24      145.46      6.68 o
   9   5   2        0.26       -1.10      2.22 o
  10   5   2       99.08       99.24      9.10 o
  11   5   2        2.02        5.25      5.08 o
  12   5   2        7.81        3.56      5.58 o
  13   5   2        2.40        2.68      6.51 o
 -13   6   2        6.64        6.47      6.74 o
 -12   6   2        0.81       -4.34      4.93 o
 -11   6   2       61.82       63.51      8.77 o
 -10   6   2       14.56       15.75      3.24 o
  -9   6   2       20.54       23.19      4.17 o
  -8   6   2       84.78       94.42      5.46 o
  -7   6   2       41.51       46.11      5.09 o
  -6   6   2      138.54      147.29      3.50 o
  -5   6   2       75.98       79.22      2.75 o
  -4   6   2      158.95      164.95      7.22 o
  -3   6   2      377.06      388.98      8.76 o
  -2   6   2       99.62       99.42      4.15 o
  -1   6   2      530.12      484.96      9.29 o
   0   6   2        4.46        1.94      1.67 o
   1   6   2      530.09      491.16      9.27 o
   2   6   2       99.46      103.17      4.05 o
   3   6   2      377.77      389.69      6.65 o
   4   6   2      159.17      174.60      5.48 o
   5   6   2       75.85       72.18      2.81 o
   6   6   2      138.32      135.04      4.43 o
   7   6   2       41.50       42.88      2.85 o
   8   6   2       84.79       88.01      5.14 o
   9   6   2       20.53       23.85      3.38 o
  10   6   2       14.57       15.44      2.99 o
  11   6   2       61.82       63.28      8.18 o
  12   6   2        0.81        9.21      5.82 o
  13   6   2        6.67        4.49      6.60 o
 -12   7   2        4.02       -1.58      5.56 o
 -11   7   2        7.81        8.34      6.07 o
 -10   7   2        3.23       -0.65      2.87 o
  -9   7   2       97.57       99.13      6.09 o
  -8   7   2       78.64       84.17      5.32 o
  -7   7   2      275.38      282.96      7.14 o
  -6   7   2      236.21      232.06      6.44 o
  -5   7   2      111.72      107.26      3.88 o
  -4   7   2      314.34      294.12      6.75 o
  -3   7   2      173.25      161.24      4.81 o
  -2   7   2      162.43      166.76      4.89 o
  -1   7   2      382.40      412.64     10.61 o
   0   7   2      104.21      109.61      6.26 o
   1   7   2      382.57      401.12     10.43 o
   2   7   2      162.21      164.67      4.85 o
   3   7   2      173.18      161.49      3.99 o
   4   7   2      314.27      294.03      5.78 o
   5   7   2      111.64      109.59      4.05 o
   6   7   2      235.90      214.86      5.90 o
   7   7   2      275.44      268.14      6.80 o
   8   7   2       78.63       81.09     11.56 o
   9   7   2       97.60      121.35      6.25 o
  10   7   2        3.22        1.22      3.00 o
  11   7   2        7.82       -2.26      4.45 o
  12   7   2        4.02       10.90      6.01 o
 -12   8   2        5.07       -5.96      5.96 o
 -11   8   2       13.39       11.16      4.50 o
 -10   8   2        3.01        4.70      3.42 o
  -9   8   2       37.96       34.26      5.96 o
  -8   8   2       69.16       65.94      5.08 o
  -7   8   2       45.04       46.39      3.68 o
  -6   8   2      189.99      186.73      4.78 o
  -5   8   2      302.82      300.31      7.22 o
  -4   8   2       28.12       25.12      2.44 o
  -3   8   2        1.71        1.99      1.69 o
  -2   8   2       69.60       64.70      4.40 o
  -1   8   2       81.91       79.17      4.65 o
   0   8   2       10.24       12.12      2.62 o
   1   8   2       81.92       84.13      4.76 o
   2   8   2       69.63       70.65      8.04 o
   3   8   2        1.72        1.10      1.63 o
   4   8   2       28.19       30.05      2.38 o
   5   8   2      302.99      308.50      6.27 o
   6   8   2      190.00      183.05      5.73 o
   7   8   2       44.92       40.97      3.12 o
   8   8   2       69.10       67.42      4.96 o
   9   8   2       37.98       43.65      4.51 o
  10   8   2        3.02        4.01      3.25 o
  11   8   2       13.37       11.38      5.90 o
  12   8   2        5.08        6.74      6.22 o
 -11   9   2        1.69        0.29      3.74 o
 -10   9   2       17.05       25.39      5.62 o
  -9   9   2       19.71       25.32      4.41 o
  -8   9   2        2.74        0.53      3.25 o
  -7   9   2        8.27        7.12      2.58 o
  -6   9   2      342.99      353.77      8.76 o
  -5   9   2      222.29      213.87      6.38 o
  -4   9   2      111.50      110.05      4.63 o
  -3   9   2       16.18       17.85      5.65 o
  -2   9   2      229.51      237.75     12.04 o
  -1   9   2       72.80       74.91      4.82 o
   0   9   2      395.43      402.93     12.25 o
   1   9   2       72.68       72.29      4.70 o
   2   9   2      229.73      220.78      8.04 o
   3   9   2       16.13       12.65      2.94 o
   4   9   2      111.62      110.91      3.85 o
   5   9   2      221.94      217.37      5.54 o
   6   9   2      342.68      334.07      8.44 o
   7   9   2        8.29        6.63      3.28 o
   8   9   2        2.72        4.52      3.10 o
   9   9   2       19.71       19.17      5.28 o
  10   9   2       17.09       19.31      4.20 o
  11   9   2        1.69       -1.42      3.48 o
 -11  10   2        0.02        1.06      6.90 o
 -10  10   2        4.13       10.39      4.20 o
  -9  10   2       12.20        7.65      3.91 o
  -8  10   2       14.05       13.27      3.83 o
  -7  10   2       18.84       22.86      4.18 o
  -6  10   2       23.03       23.30      3.29 o
  -5  10   2        0.78       -1.57      3.24 o
  -4  10   2      216.22      217.80      8.71 o
  -3  10   2      109.30      109.10      6.21 o
  -2  10   2        2.37        2.18      2.69 o
  -1  10   2       23.86       27.16      3.66 o
   0  10   2        6.03        2.57      4.86 o
   1  10   2       23.78       22.24      3.54 o
   2  10   2        2.38       -0.68      2.46 o
   3  10   2      109.29      104.82      6.10 o
   4  10   2      216.31      214.38      7.49 o
   5  10   2        0.77       -2.32      2.32 o
   6  10   2       23.00       18.26      5.31 o
   7  10   2       18.85       22.36      5.67 o
   8  10   2       14.03       15.58      3.83 o
   9  10   2       12.21       18.09      4.15 o
  10  10   2        4.13        7.41      3.71 o
  11  10   2        0.02       -3.63      3.63 o
 -10  11   2        2.18        3.91      4.00 o
  -9  11   2       37.56       42.72      5.56 o
  -8  11   2        9.19        9.47      8.75 o
  -7  11   2        3.90        3.52      3.66 o
  -6  11   2      149.79      142.01      6.19 o
  -5  11   2       59.94       61.42      6.59 o
  -4  11   2      498.40      506.57     17.87 o
  -3  11   2      224.70      229.63      9.23 o
  -2  11   2      103.45      100.58     10.83 o
  -1  11   2       74.28       77.51      5.56 o
   0  11   2       11.98       14.17      3.69 o
   1  11   2       74.24       78.52     12.60 o
   2  11   2      103.32       92.85      7.18 o
   3  11   2      224.89      230.67     10.51 o
   4  11   2      498.25      510.03     11.39 o
   5  11   2       60.08       64.98      4.16 o
   6  11   2      149.84      153.12      9.07 o
   7  11   2        3.91        2.18      3.19 o
   8  11   2        9.21        6.95      3.71 o
   9  11   2       37.62       39.43      5.26 o
  10  11   2        2.17       -0.82      3.67 o
 -10  12   2       14.77       20.12      5.19 o
  -9  12   2        6.14        1.92      4.09 o
  -8  12   2       54.97       69.82     10.10 o
  -7  12   2       83.38       87.42      8.58 o
  -6  12   2        7.36        4.46      2.92 o
  -5  12   2       61.42       73.30      5.90 o
  -4  12   2      113.16      119.28      7.21 o
  -3  12   2       98.25      111.57      7.05 o
  -2  12   2       32.04       33.38      8.28 o
  -1  12   2       25.95       35.55      4.71 o
   0  12   2        8.65       13.12      3.62 o
   1  12   2       25.88       19.19      4.14 o
   2  12   2       31.93       32.23      4.77 o
   3  12   2       98.13      107.67      7.69 o
   4  12   2      113.24      120.60      5.46 o
   5  12   2       61.50       61.78      6.14 o
   6  12   2        7.34        9.24      5.61 o
   7  12   2       83.38       81.21      7.25 o
   8  12   2       55.04       56.83      8.78 o
   9  12   2        6.14        5.15      4.02 o
  10  12   2       14.75       22.28      5.12 o
  -9  13   2        0.05       -2.79      4.32 o
  -8  13   2       10.85        7.98      5.22 o
  -7  13   2       39.43       44.10      5.86 o
  -6  13   2        1.93       -0.84      3.79 o
  -5  13   2        4.77       -1.04      3.64 o
  -4  13   2       38.91       40.32     12.38 o
  -3  13   2      258.63      250.86     10.57 o
  -2  13   2       59.73       56.73      5.84 o
  -1  13   2       14.82       10.37      3.90 o
   0  13   2      175.63      164.17      8.49 o
   1  13   2       14.82       12.66      4.02 o
   2  13   2       59.71       67.91      6.91 o
   3  13   2      258.48      260.09     10.93 o
   4  13   2       38.91       34.71      3.68 o
   5  13   2        4.77        2.14      4.71 o
   6  13   2        1.94       -2.04      3.20 o
   7  13   2       39.42       46.41      5.48 o
   8  13   2       10.86       14.29      4.65 o
   9  13   2        0.05       -4.14      4.14 o
  -8  14   2       15.13        5.92     11.76 o
  -7  14   2        4.72        3.35      4.31 o
  -6  14   2       23.78       24.10      5.26 o
  -5  14   2       18.87       22.67      9.06 o
  -4  14   2       25.22       35.22      5.29 o
  -3  14   2       24.08       15.00      5.08 o
  -2  14   2       35.58       36.10      5.59 o
  -1  14   2       64.78       58.14      6.18 o
   0  14   2       69.29       70.78      6.42 o
   1  14   2       64.75       71.09      6.52 o
   2  14   2       35.49       36.55      5.45 o
   3  14   2       24.03       18.93      4.85 o
   4  14   2       25.25       26.36      3.99 o
   5  14   2       18.83       21.76      3.69 o
   6  14   2       23.75       27.91      4.76 o
   7  14   2        4.71        7.27      4.27 o
   8  14   2       15.14       10.12      4.78 o
  -7  15   2        4.02        8.00      4.98 o
  -6  15   2        3.08        1.42      4.37 o
  -5  15   2        7.69       10.05      6.97 o
  -4  15   2       31.01       21.25      5.42 o
  -3  15   2       12.18       16.38      4.81 o
  -2  15   2       13.65       17.81      4.97 o
  -1  15   2       14.99        1.52      3.90 o
   0  15   2        4.25        8.13      4.35 o
   1  15   2       14.97       13.39      4.80 o
   2  15   2       13.67       10.20      4.58 o
   3  15   2       12.20       14.75      4.63 o
   4  15   2       31.05       29.50      4.99 o
   5  15   2        7.66       -3.60      6.62 o
   6  15   2        3.09       -0.65      6.93 o
   7  15   2        4.02        4.49      7.46 o
  -6  16   2        0.31        2.43      4.76 o
  -5  16   2        0.13        0.53      6.91 o
  -4  16   2        3.26       -4.27      4.27 o
  -3  16   2        8.79        8.25      4.52 o
  -2  16   2       20.93       20.22      5.52 o
  -1  16   2        4.51       -1.87      4.43 o
   0  16   2        3.34       -4.02      4.14 o
   1  16   2        4.50        1.97     12.94 o
   2  16   2       20.95       24.87      6.61 o
   3  16   2        8.82        3.80      4.64 o
   4  16   2        3.25       -3.87      3.87 o
   5  16   2        0.14       -2.17      6.41 o
   6  16   2        0.31       -6.85      6.85 o
  -4  17   2       13.12       23.18      6.31 o
  -3  17   2        2.15       -0.63      4.94 o
  -2  17   2        2.78       15.64     10.43 o
  -1  17   2        9.13       -1.20      4.71 o
   0  17   2        5.89        3.76      6.14 o
   1  17   2        9.15       10.87     13.29 o
   2  17   2        2.79       -0.38      7.33 o
   3  17   2        2.14        7.97      5.36 o
   4  17   2       13.16       24.89      9.44 o
   1   0   3     3168.87     3010.78     36.86 o
   2   0   3       91.11       86.13      2.31 o
   3   0   3      340.06      315.00      3.70 o
   4   0   3     1494.37     1367.47     15.66 o
   5   0   3      108.21      117.80      2.02 o
   6   0   3     1028.13     1017.43     16.89 o
   7   0   3       16.82       11.27      1.65 o
   8   0   3      330.97      327.49      7.32 o
   9   0   3      125.31      126.53      9.56 o
  10   0   3       67.48       82.35      8.32 o
  11   0   3        6.80        2.26      4.30 o
  12   0   3        7.00        9.38      5.48 o
  13   0   3       13.95       14.77      6.64 o
 -13   1   3        4.37        7.25      6.01 o
 -12   1   3       11.33        3.03      5.21 o
 -11   1   3        1.44        1.69      4.43 o
 -10   1   3       76.30       79.20      8.11 o
  -9   1   3      110.88      109.94      8.70 o
  -8   1   3      119.41      116.93      6.05 o
  -7   1   3       26.94       34.28      3.42 o
  -6   1   3        3.55        7.55      1.76 o
  -5   1   3     1421.07     1419.27     18.37 o
  -4   1   3      580.42      566.65      6.20 o
  -3   1   3     4175.90     4282.15     37.05 o
  -2   1   3     6203.94     6146.24     66.50 o
  -1   1   3     4155.18     4173.06     50.45 o
   0   1   3     3966.10     3853.89     46.92 o
   1   1   3     4155.56     4130.66     45.11 o
   2   1   3     6202.17     6154.76     60.72 o
   3   1   3     4176.36     4292.13     37.07 o
   4   1   3      579.78      565.19      6.07 o
   5   1   3     1420.29     1408.68     16.40 o
   6   1   3        3.60        7.04      0.80 o
   7   1   3       26.94       34.35      2.14 o
   8   1   3      119.24      120.63      4.03 o
   9   1   3      110.92      106.52      8.77 o
  10   1   3       76.28       77.91      5.95 o
  11   1   3        1.45        4.54      3.12 o
  12   1   3       11.34        7.48      5.37 o
  13   1   3        4.38        2.04      5.94 o
 -13   2   3       15.20       26.57      7.61 o
 -12   2   3       17.71       10.45      6.36 o
 -11   2   3        2.83        1.90      4.45 o
 -10   2   3       51.99       47.79      6.98 o
  -9   2   3       43.80       53.18      6.66 o
  -8   2   3        7.84        2.84      3.43 o
  -7   2   3       75.74       78.77      2.95 o
  -6   2   3       97.68       99.49      3.22 o
  -5   2   3      864.72      942.55     15.01 o
  -4   2   3      281.79      293.74      4.77 o
  -3   2   3      921.83      960.75      9.63 o
  -2   2   3      282.34      284.07      4.13 o
  -1   2   3     4677.27     4625.41     42.49 o
   0   2   3     8607.35     8569.61     92.09 o
   1   2   3     4674.24     4602.45     45.96 o
   2   2   3      282.46      280.27      4.15 o
   3   2   3      923.19      953.20      9.63 o
   4   2   3      281.89      285.86      3.91 o
   5   2   3      864.64      926.85     12.32 o
   6   2   3       97.72       93.10      2.63 o
   7   2   3       75.58       78.22      1.97 o
   8   2   3        7.84        9.62      1.61 o
   9   2   3       43.81       46.64     12.24 o
  10   2   3       51.90       50.05      4.91 o
  11   2   3        2.84        5.50      3.32 o
  12   2   3       17.68       21.54      4.72 o
  13   2   3       15.21       17.11      6.98 o
 -13   3   3       31.04       33.74      8.24 o
 -12   3   3       25.43       17.36      6.66 o
 -11   3   3       19.19       12.22      5.69 o
 -10   3   3      107.04       92.54      9.04 o
  -9   3   3       20.58       16.60      5.29 o
  -8   3   3       46.16       41.17      1.88 o
  -7   3   3      111.85      116.84      3.52 o
  -6   3   3       33.78       36.90      2.13 o
  -5   3   3      290.14      307.70      4.61 o
  -4   3   3       74.81       80.21      2.06 o
  -3   3   3     3302.44     3452.40     32.09 o
  -2   3   3     1147.35     1157.49     10.72 o
  -1   3   3     2037.79     1975.05     18.82 o
   0   3   3     3214.70     3323.39     33.44 o
   1   3   3     2040.91     1967.13     20.36 o
   2   3   3     1147.76     1153.03     11.47 o
   3   3   3     3302.37     3426.14     34.69 o
   4   3   3       74.79       89.77      4.12 o
   5   3   3      290.40      305.78      4.78 o
   6   3   3       33.76       36.18      1.55 o
   7   3   3      112.00      109.99      3.04 o
   8   3   3       46.24       41.94      1.71 o
   9   3   3       20.64       16.00      3.30 o
  10   3   3      107.18      105.80      6.48 o
  11   3   3       19.23       19.23      4.06 o
  12   3   3       25.45       34.51      5.21 o
  13   3   3       31.00       32.39      7.90 o
 -13   4   3        2.39        7.48      6.70 o
 -12   4   3       12.58       16.48      6.77 o
 -11   4   3        6.05        8.30      5.82 o
 -10   4   3       17.74       19.87      5.88 o
  -9   4   3       26.61       29.51      3.88 o
  -8   4   3       50.72       46.27      2.20 o
  -7   4   3        7.00        7.56      1.78 o
  -6   4   3       65.24       71.53      3.85 o
  -5   4   3      187.71      199.81      4.32 o
  -4   4   3      820.83      803.64     14.97 o
  -3   4   3      706.93      792.55      9.95 o
  -2   4   3      358.04      353.18      5.18 o
  -1   4   3      756.11      759.07      8.06 o
   0   4   3      966.18     1068.55     11.86 o
   1   4   3      756.69      760.53      8.08 o
   2   4   3      357.66      353.27      5.30 o
   3   4   3      706.77      780.27     12.67 o
   4   4   3      820.85      812.04     10.27 o
   5   4   3      187.81      197.34      3.75 o
   6   4   3       65.24       64.01      2.18 o
   7   4   3        6.96        5.81      1.16 o
   8   4   3       50.81       43.67      2.89 o
   9   4   3       26.67       25.73      2.27 o
  10   4   3       17.69       17.41      3.84 o
  11   4   3        6.05        5.08      5.16 o
  12   4   3       12.57        0.86      5.12 o
  13   4   3        2.39        3.48      6.24 o
 -13   5   3        8.65       12.07      7.73 o
 -12   5   3       10.12       14.35      6.95 o
 -11   5   3        1.88       -2.17      4.72 o
 -10   5   3       86.49       81.86      4.60 o
  -9   5   3       39.62       43.15      6.29 o
  -8   5   3       97.71       93.23      5.15 o
  -7   5   3       18.42       14.40      1.95 o
  -6   5   3       33.51       36.06      1.75 o
  -5   5   3      150.07      146.54      4.29 o
  -4   5   3        3.70        3.19      1.34 o
  -3   5   3      555.47      570.66      8.62 o
  -2   5   3     1482.30     1508.81     17.99 o
  -1   5   3       14.08       16.30      1.55 o
   0   5   3       50.08       60.57      2.73 o
   1   5   3       14.07       22.53      3.75 o
   2   5   3     1480.87     1545.93     18.00 o
   3   5   3      555.16      568.19      8.75 o
   4   5   3        3.72        4.68      1.23 o
   5   5   3      150.08      153.99      5.03 o
   6   5   3       33.44       37.52      2.05 o
   7   5   3       18.36       14.44      1.62 o
   8   5   3       97.72       97.16      4.84 o
   9   5   3       39.70       41.69      3.53 o
  10   5   3       86.33       94.63      8.91 o
  11   5   3        1.89       -1.96      4.61 o
  12   5   3       10.08       12.47      6.03 o
  13   5   3        8.64       11.59      6.81 o
 -12   6   3        8.64       13.04      6.62 o
 -11   6   3       11.94       18.59      6.85 o
 -10   6   3       46.25       51.15      4.35 o
  -9   6   3       57.56       64.29      4.66 o
  -8   6   3       22.01       20.62      3.45 o
  -7   6   3       70.58       65.34      6.64 o
  -6   6   3        9.89       10.29      2.10 o
  -5   6   3       86.59       91.36      3.41 o
  -4   6   3      180.92      209.90      5.26 o
  -3   6   3       19.77       21.01      1.85 o
  -2   6   3      271.97      299.09      8.66 o
  -1   6   3      495.93      494.61      9.49 o
   0   6   3      828.21      885.73     23.07 o
   1   6   3      495.73      496.20     11.74 o
   2   6   3      271.36      297.81      5.45 o
   3   6   3       19.81       17.68      1.51 o
   4   6   3      181.09      202.72      5.20 o
   5   6   3       86.50       95.63      4.75 o
   6   6   3        9.91       14.95      2.22 o
   7   6   3       70.43       72.05      3.16 o
   8   6   3       22.06       17.95      4.39 o
   9   6   3       57.63       51.10      4.17 o
  10   6   3       46.19       48.63      3.97 o
  11   6   3       11.94        9.04      5.25 o
  12   6   3        8.62       12.47      5.94 o
 -12   7   3        1.91        5.77      6.30 o
 -11   7   3       72.99       71.75      9.86 o
 -10   7   3       40.70       44.58      4.57 o
  -9   7   3       96.58       99.56      6.09 o
  -8   7   3       56.21       51.56      5.68 o
  -7   7   3       12.08       10.02      1.42 o
  -6   7   3        9.35        8.04      1.64 o
  -5   7   3      210.84      206.58      5.50 o
  -4   7   3      215.71      227.52      6.43 o
  -3   7   3      281.24      265.16      5.31 o
  -2   7   3      212.32      217.55      5.77 o
  -1   7   3      877.34      935.81     19.88 o
   0   7   3      281.88      260.80      8.08 o
   1   7   3      876.87      957.03     19.97 o
   2   7   3      212.09      215.72      5.27 o
   3   7   3      280.86      264.78      5.36 o
   4   7   3      215.68      219.44      4.86 o
   5   7   3      210.53      207.85      5.70 o
   6   7   3        9.35        7.69      1.84 o
   7   7   3       12.08        8.54      3.30 o
   8   7   3       56.22       58.88      4.49 o
   9   7   3       96.63       99.52      5.76 o
  10   7   3       40.74       45.88      5.79 o
  11   7   3       72.95       88.22      9.59 o
  12   7   3        1.90        7.99      5.84 o
 -12   8   3        9.74        5.18      7.33 o
 -11   8   3       22.43       26.02      4.50 o
 -10   8   3        0.77       -3.21      3.21 o
  -9   8   3       32.04       37.57      4.67 o
  -8   8   3        5.60        9.20      3.36 o
  -7   8   3      104.17       99.60      5.97 o
  -6   8   3       32.48       28.31      2.31 o
  -5   8   3      128.95      125.83      4.63 o
  -4   8   3      126.42      118.08      7.94 o
  -3   8   3        6.15        7.31      1.92 o
  -2   8   3      116.31      139.25      6.03 o
  -1   8   3      664.32      668.01     15.66 o
   0   8   3       57.52       73.31      4.50 o
   1   8   3      664.04      654.19     15.61 o
   2   8   3      116.32      141.23     12.36 o
   3   8   3        6.14        7.39      1.63 o
   4   8   3      126.47      120.68      4.00 o
   5   8   3      128.58      123.35      4.60 o
   6   8   3       32.45       30.94      2.82 o
   7   8   3      104.31      115.30      4.74 o
   8   8   3        5.62        6.32      3.03 o
   9   8   3       32.02       33.66      4.27 o
  10   8   3        0.77       -1.92      3.00 o
  11   8   3       22.40       20.82      6.53 o
  12   8   3        9.72       16.86      6.97 o
 -11   9   3        7.66        4.51      4.79 o
 -10   9   3       33.19       36.15      5.01 o
  -9   9   3        1.07        3.28      3.37 o
  -8   9   3        7.87        5.74      3.57 o
  -7   9   3      122.91      115.15      5.19 o
  -6   9   3      158.52      160.24      6.01 o
  -5   9   3       49.25       51.97      3.66 o
  -4   9   3       21.39       21.61      2.73 o
  -3   9   3        0.33        0.87      2.13 o
  -2   9   3      224.23      221.21      8.17 o
  -1   9   3       14.23       11.03      3.05 o
   0   9   3        7.52        5.38      2.51 o
   1   9   3       14.26       15.21      2.99 o
   2   9   3      224.37      227.68      8.22 o
   3   9   3        0.32        1.72      1.60 o
   4   9   3       21.27       16.72      2.38 o
   5   9   3       49.22       44.67      3.28 o
   6   9   3      158.75      165.76      5.80 o
   7   9   3      122.83      128.43      6.51 o
   8   9   3        7.88        2.52      6.93 o
   9   9   3        1.07        0.95      3.12 o
  10   9   3       33.19       34.71      5.35 o
  11   9   3        7.65        6.22      3.51 o
 -11  10   3        3.66        5.74      4.38 o
 -10  10   3        6.92        6.97      4.01 o
  -9  10   3        4.68        7.24      3.98 o
  -8  10   3        1.55        0.95      3.28 o
  -7  10   3       43.02       41.73      9.62 o
  -6  10   3      113.55      125.97      5.69 o
  -5  10   3        5.48        1.29      3.15 o
  -4  10   3       16.66       16.77      3.73 o
  -3  10   3      158.43      164.03      7.46 o
  -2  10   3       66.91       55.81      4.66 o
  -1  10   3        1.10       -1.97      2.31 o
   0  10   3       29.37       31.94      4.05 o
   1  10   3        1.11        0.89      2.58 o
   2  10   3       66.90       68.05      5.13 o
   3  10   3      158.44      150.74      5.27 o
   4  10   3       16.78       12.68      3.02 o
   5  10   3        5.48        3.51      2.30 o
   6  10   3      113.59      117.15      5.10 o
   7  10   3       43.10       38.49      4.42 o
   8  10   3        1.56       -1.48      2.88 o
   9  10   3        4.67        5.92      3.54 o
  10  10   3        6.93        7.97      4.09 o
  11  10   3        3.65        1.81      3.88 o
 -10  11   3        3.93        4.40      4.31 o
  -9  11   3       12.06       11.74      4.52 o
  -8  11   3       11.78       11.74      4.27 o
  -7  11   3        2.09        1.66      4.52 o
  -6  11   3       24.77       26.53      4.23 o
  -5  11   3        1.30        1.89      3.21 o
  -4  11   3      172.75      149.01      7.88 o
  -3  11   3       69.94       69.56      5.70 o
  -2  11   3      372.39      359.94     12.00 o
  -1  11   3       69.86       65.45      5.44 o
   0  11   3        0.05       -2.75      3.96 o
   1  11   3       69.83       66.87      5.36 o
   2  11   3      372.42      375.17     12.04 o
   3  11   3       70.00       76.86      4.13 o
   4  11   3      172.92      158.26      7.31 o
   5  11   3        1.30       -1.50      2.19 o
   6  11   3       24.80       26.69      3.28 o
   7  11   3        2.09       -0.63      4.05 o
   8  11   3       11.80       12.62      3.90 o
   9  11   3       12.05       12.76      4.14 o
  10  11   3        3.92       11.31      4.42 o
 -10  12   3        4.75        5.01      4.66 o
  -9  12   3       19.79       12.88      4.63 o
  -8  12   3       68.27       80.73      7.27 o
  -7  12   3       10.46        5.61      4.03 o
  -6  12   3        4.53       -3.02      3.02 o
  -5  12   3       73.93       71.80      6.16 o
  -4  12   3       80.66       72.61      6.17 o
  -3  12   3       50.33       45.65      5.36 o
  -2  12   3       36.98       26.86      4.60 o
  -1  12   3       41.24       36.50      4.89 o
   0  12   3       31.09       21.66      4.26 o
   1  12   3       41.23       33.94      4.78 o
   2  12   3       36.99       40.45      5.05 o
   3  12   3       50.29       47.98      3.68 o
   4  12   3       80.65       86.16      4.71 o
   5  12   3       73.97       63.38      4.25 o
   6  12   3        4.52        4.46      3.23 o
   7  12   3       10.45        3.85      6.36 o
   8  12   3       68.34       71.89      6.11 o
   9  12   3       19.81       13.33      4.55 o
  10  12   3        4.75        6.82      4.52 o
  -9  13   3        4.10        8.75      4.85 o
  -8  13   3       10.91       14.25      7.17 o
  -7  13   3       10.54        9.73      6.96 o
  -6  13   3       63.05       77.73     10.22 o
  -5  13   3       37.05       20.26      6.76 o
  -4  13   3        9.54       13.59      4.03 o
  -3  13   3       13.76        8.79      3.94 o
  -2  13   3        3.21       -3.21      3.21 o
  -1  13   3       68.83       83.29      6.71 o
   0  13   3        0.77       -2.70      3.03 o
   1  13   3       68.99       70.81      6.23 o
   2  13   3        3.20       -2.22      3.28 o
   3  13   3       13.72       14.74      2.98 o
   4  13   3        9.55        4.53      2.60 o
   5  13   3       37.05       41.22      3.87 o
   6  13   3       63.02       61.45     11.18 o
   7  13   3       10.57       10.88      4.26 o
   8  13   3       10.90        6.73      4.11 o
   9  13   3        4.08        2.37      4.35 o
  -8  14   3       21.00       23.08      9.49 o
  -7  14   3        9.36       12.94      7.56 o
  -6  14   3        9.10       10.03      6.79 o
  -5  14   3       24.00       18.50      4.72 o
  -4  14   3       12.31       11.74      4.33 o
  -3  14   3        1.18        0.88      3.73 o
  -2  14   3       10.18       14.78      4.52 o
  -1  14   3       59.07       60.77      6.36 o
   0  14   3        4.00        2.45      3.81 o
   1  14   3       59.06       50.84      6.10 o
   2  14   3       10.19        7.52      4.46 o
   3  14   3        1.18        1.74      2.59 o
   4  14   3       12.31        7.79      5.61 o
   5  14   3       23.97       24.03      3.55 o
   6  14   3        9.09        1.56      6.77 o
   7  14   3        9.36       18.75      7.94 o
   8  14   3       20.98        6.30      7.17 o
  -7  15   3       12.72       22.58      5.75 o
  -6  15   3        5.69       -3.32      4.52 o
  -5  15   3        2.02       -3.50      5.10 o
  -4  15   3        5.87       -0.67      6.74 o
  -3  15   3        5.54       12.99      4.76 o
  -2  15   3        8.09        4.21     12.09 o
  -1  15   3       11.21       10.21      4.51 o
   0  15   3        0.78        0.10      3.58 o
   1  15   3       11.21        7.55      8.06 o
   2  15   3        8.13        6.82      6.14 o
   3  15   3        5.54       13.52      4.58 o
   4  15   3        5.85        5.20      4.38 o
   5  15   3        2.01       -2.66      6.74 o
   6  15   3        5.68       10.68      7.76 o
   7  15   3       12.72       14.50      8.39 o
  -5  16   3        3.26        8.74      6.76 o
  -4  16   3       17.34        8.31      6.19 o
  -3  16   3        3.17        6.98      6.12 o
  -2  16   3        0.48        4.47      4.56 o
  -1  16   3       19.11       22.49      5.63 o
   0  16   3        0.03        0.70      4.28 o
   1  16   3       19.13       34.14      6.18 o
   2  16   3        0.49       10.94      4.60 o
   3  16   3        3.17        8.47      4.47 o
   4  16   3       17.34        9.18      5.25 o
   5  16   3        3.26       -0.70      6.32 o
  -4  17   3        6.79        7.86      7.94 o
  -3  17   3        4.79        0.06      4.93 o
  -2  17   3        0.13       -2.28      4.56 o
  -1  17   3        2.00        4.19      5.03 o
   0  17   3        2.86        0.02      4.47 o
   1  17   3        1.99       -3.45      4.59 o
   2  17   3        0.13        0.39      5.01 o
   3  17   3        4.77        0.85      5.07 o
   4  17   3        6.80        3.43      7.12 o
   0   0   4     4608.27     4363.15     75.28 o
   1   0   4       82.00      106.55      2.59 o
   2   0   4      792.41      779.52     12.79 o
   3   0   4       31.41       24.59      1.01 o
   4   0   4       18.36       15.54      1.09 o
   5   0   4     1358.60     1387.53     18.10 o
   6   0   4      909.75      917.73     10.99 o
   7   0   4        1.10       -0.74      1.05 o
   8   0   4       57.38       53.27      3.49 o
   9   0   4       17.25       24.76      5.37 o
  10   0   4       24.37       26.78      5.82 o
  11   0   4        5.75        6.05      4.64 o
  12   0   4        1.32       -0.88      4.83 o
  13   0   4       13.22       -2.17      5.35 o
 -13   1   4        0.66       -4.19      4.19 o
 -12   1   4        4.08       12.26      5.88 o
 -11   1   4       20.89       21.45      5.84 o
 -10   1   4       31.62       29.00      6.22 o
  -9   1   4       84.02       84.79      8.17 o
  -8   1   4      157.11      145.98      6.34 o
  -7   1   4      340.66      355.94      7.12 o
  -6   1   4       77.28       76.95      2.95 o
  -5   1   4     1347.40     1369.80     17.98 o
  -4   1   4     1883.05     1958.76     22.16 o
  -3   1   4     1101.82     1074.37     12.80 o
  -2   1   4     2583.51     2572.22     28.68 o
  -1   1   4     1164.31     1138.36     18.85 o
   0   1   4       85.67       72.39      2.19 o
   1   1   4     1163.90     1123.02     19.27 o
   2   1   4     2584.16     2578.67     26.19 o
   3   1   4     1101.48     1078.06     11.69 o
   4   1   4     1883.11     1947.04     22.13 o
   5   1   4     1347.80     1372.23     15.96 o
   6   1   4       77.24       79.80      2.12 o
   7   1   4      340.49      360.74      6.06 o
   8   1   4      157.10      150.43      4.69 o
   9   1   4       83.87       90.07      7.99 o
  10   1   4       31.63       27.35      5.84 o
  11   1   4       20.88       27.75      6.28 o
  12   1   4        4.05        5.23      5.56 o
  13   1   4        0.66       -2.40      5.48 o
 -13   2   4        0.73       -1.79      5.46 o
 -12   2   4        4.28        2.28      4.93 o
 -11   2   4       16.27       26.51      6.39 o
 -10   2   4        8.09        4.83      4.36 o
  -9   2   4        4.18        4.07      4.02 o
  -8   2   4       56.61       56.13      2.77 o
  -7   2   4      294.89      272.96      6.17 o
  -6   2   4      230.00      243.15     10.58 o
  -5   2   4      553.16      604.89      9.09 o
  -4   2   4     1816.30     1864.54     19.56 o
  -3   2   4     1396.32     1436.69     16.65 o
  -2   2   4     1230.36     1167.24     13.78 o
  -1   2   4     1159.74     1141.99     13.47 o
   0   2   4     4446.45     4303.75     77.25 o
   1   2   4     1158.79     1146.25     12.33 o
   2   2   4     1230.48     1170.87     12.61 o
   3   2   4     1396.67     1425.36     16.62 o
   4   2   4     1818.38     1847.52     19.40 o
   5   2   4      553.47      621.90      7.39 o
   6   2   4      229.60      238.84      3.62 o
   7   2   4      294.96      278.32      5.72 o
   8   2   4       56.72       59.56      3.83 o
   9   2   4        4.15        1.81      2.52 o
  10   2   4        8.08        7.56      3.20 o
  11   2   4       16.23        7.90      5.10 o
  12   2   4        4.30        0.40      5.20 o
  13   2   4        0.73        0.59      5.20 o
 -13   3   4        4.74        4.66      6.51 o
 -12   3   4       12.46       18.69      6.28 o
 -11   3   4        9.31        6.95      4.97 o
 -10   3   4       51.10       42.25      6.98 o
  -9   3   4        9.37        4.71      6.93 o
  -8   3   4        4.76        7.14      1.64 o
  -7   3   4       57.87       61.21      5.20 o
  -6   3   4      194.33      199.17      5.85 o
  -5   3   4      133.29      132.67      4.10 o
  -4   3   4     1563.48     1705.61     19.63 o
  -3   3   4     1780.85     1866.77     19.31 o
  -2   3   4     2069.69     2033.06     20.99 o
  -1   3   4      229.36      251.83      3.37 o
   0   3   4     5721.41     5770.25     62.81 o
   1   3   4      229.03      249.37      3.59 o
   2   3   4     2067.67     2022.46     21.00 o
   3   3   4     1780.41     1816.91     19.26 o
   4   3   4     1562.40     1668.57     17.85 o
   5   3   4      133.42      131.79      2.61 o
   6   3   4      194.54      199.81      3.78 o
   7   3   4       57.80       58.26      2.47 o
   8   3   4        4.74        6.01      1.88 o
   9   3   4        9.39        9.36      3.74 o
  10   3   4       50.98       54.02      9.20 o
  11   3   4        9.33       10.23      3.75 o
  12   3   4       12.43       14.89      4.37 o
  13   3   4        4.75       10.56      6.28 o
 -13   4   4        1.60        0.99      6.41 o
 -12   4   4        2.91       -1.77      5.25 o
 -11   4   4        4.52       -3.14      4.57 o
 -10   4   4       66.46       61.34      7.97 o
  -9   4   4       25.34       20.01      2.97 o
  -8   4   4       17.78       19.13      2.14 o
  -7   4   4       20.72       21.96      2.15 o
  -6   4   4       38.70       41.42      1.74 o
  -5   4   4       22.42       19.51      1.38 o
  -4   4   4      175.78      163.29      3.20 o
  -3   4   4     1869.46     2012.02     20.98 o
  -2   4   4      814.41      818.82     11.00 o
  -1   4   4      352.96      341.67      5.03 o
   0   4   4      419.85      428.41      6.32 o
   1   4   4      352.99      340.78      5.61 o
   2   4   4      814.49      820.42     10.35 o
   3   4   4     1869.69     1990.89     20.98 o
   4   4   4      175.78      165.54      3.02 o
   5   4   4       22.43       21.97      1.43 o
   6   4   4       38.65       46.30      1.94 o
   7   4   4       20.71       22.05      1.59 o
   8   4   4       17.85       17.29      1.85 o
   9   4   4       25.30       23.88      2.97 o
  10   4   4       66.38       59.91      8.67 o
  11   4   4        4.51        3.70      3.19 o
  12   4   4        2.90        8.37      5.52 o
  13   4   4        1.61        5.42      6.01 o
 -13   5   4        2.10        0.08      6.60 o
 -12   5   4        5.16        7.86      6.36 o
 -11   5   4        1.35        3.81      5.63 o
 -10   5   4       22.60       23.05      6.38 o
  -9   5   4        2.27        0.73      2.51 o
  -8   5   4       43.44       38.62      3.81 o
  -7   5   4        0.02       -1.06      1.52 o
  -6   5   4        4.43        5.93      1.89 o
  -5   5   4      218.60      223.58      4.71 o
  -4   5   4        4.55        5.17      1.10 o
  -3   5   4      743.27      738.48      9.71 o
  -2   5   4      313.61      323.15      5.12 o
  -1   5   4     1709.75     1833.00     21.24 o
   0   5   4      876.26      825.09     14.09 o
   1   5   4     1711.05     1804.41     21.18 o
   2   5   4      313.95      322.37      5.63 o
   3   5   4      742.44      722.10     10.72 o
   4   5   4        4.59        3.46      1.20 o
   5   5   4      218.65      217.30      4.94 o
   6   5   4        4.46        4.90      2.30 o
   7   5   4        0.02        3.57      1.39 o
   8   5   4       43.46       40.79      3.60 o
   9   5   4        2.25       -2.20      2.20 o
  10   5   4       22.59       22.28      2.80 o
  11   5   4        1.34       -0.86      4.32 o
  12   5   4        5.16        7.29      6.01 o
  13   5   4        2.10       11.40      6.64 o
 -12   6   4       16.61       21.05      7.80 o
 -11   6   4       26.28       20.61      6.89 o
 -10   6   4       20.79       18.27      3.51 o
  -9   6   4       53.55       64.06      5.63 o
  -8   6   4       72.35       75.98      5.17 o
  -7   6   4       12.20        7.17      2.05 o
  -6   6   4       40.25       32.40      2.67 o
  -5   6   4      130.58      139.64      4.29 o
  -4   6   4       50.84       47.00      3.22 o
  -3   6   4      608.01      632.01      8.80 o
  -2   6   4       61.23       63.52      2.14 o
  -1   6   4      237.97      263.66      4.91 o
   0   6   4        5.68       11.09      1.88 o
   1   6   4      238.26      256.25      5.44 o
   2   6   4       61.33       64.96      2.30 o
   3   6   4      608.42      622.61     11.14 o
   4   6   4       50.87       48.35      4.57 o
   5   6   4      130.40      131.70      4.24 o
   6   6   4       40.20       36.62      2.25 o
   7   6   4       12.22        6.18      1.68 o
   8   6   4       72.44       79.38      4.82 o
   9   6   4       53.53       60.81      4.37 o
  10   6   4       20.75       19.02      4.55 o
  11   6   4       26.27       35.97      7.14 o
  12   6   4       16.59       11.69      6.07 o
 -12   7   4        1.35        2.44      6.41 o
 -11   7   4       44.60       56.94      8.96 o
 -10   7   4        3.90        3.43      3.37 o
  -9   7   4       41.53       46.69      8.43 o
  -8   7   4       65.44       74.55      5.35 o
  -7   7   4       57.79       60.67      3.37 o
  -6   7   4       91.92       92.54      3.38 o
  -5   7   4      165.80      174.41      5.17 o
  -4   7   4       11.81        6.13      1.86 o
  -3   7   4       25.50       23.31      1.95 o
  -2   7   4      252.15      237.17      5.52 o
  -1   7   4      277.94      286.07      8.58 o
   0   7   4       40.22       35.97      6.19 o
   1   7   4      277.75      274.52     18.82 o
   2   7   4      252.48      237.07      5.56 o
   3   7   4       25.50       24.72      1.80 o
   4   7   4       11.80       10.52      1.80 o
   5   7   4      165.62      173.09      5.20 o
   6   7   4       91.89       94.68      4.04 o
   7   7   4       57.76       60.34      3.36 o
   8   7   4       65.48       58.83      4.54 o
   9   7   4       41.51       49.57      6.39 o
  10   7   4        3.87        4.11      3.09 o
  11   7   4       44.57       50.28      7.96 o
  12   7   4        1.35       -4.95      5.16 o
 -12   8   4        6.87       -2.55      6.11 o
 -11   8   4       18.71       30.68      9.15 o
 -10   8   4       46.27       57.25      5.46 o
  -9   8   4        6.69        5.00      3.57 o
  -8   8   4        3.82        6.39      3.42 o
  -7   8   4       14.70       11.26      2.63 o
  -6   8   4      399.22      374.84     13.92 o
  -5   8   4      664.75      666.05     12.60 o
  -4   8   4      242.08      252.92      7.61 o
  -3   8   4      198.68      186.90      7.19 o
  -2   8   4       85.57       93.25      3.40 o
  -1   8   4       79.18       71.36      4.62 o
   0   8   4      309.13      317.00      9.62 o
   1   8   4       79.29       83.89      4.87 o
   2   8   4       85.85       88.58      3.39 o
   3   8   4      198.70      186.45      6.18 o
   4   8   4      242.16      236.15      6.28 o
   5   8   4      664.76      645.26     12.50 o
   6   8   4      399.76      391.56      8.80 o
   7   8   4       14.73       13.32      2.44 o
   8   8   4        3.84        2.03      2.86 o
   9   8   4        6.69       11.20      3.43 o
  10   8   4       46.29       60.76     14.56 o
  11   8   4       18.73       23.07      6.70 o
  12   8   4        6.87        5.16      6.11 o
 -11   9   4       12.43       11.08      4.41 o
 -10   9   4        0.92        0.71      3.82 o
  -9   9   4       51.27       52.27      5.47 o
  -8   9   4       31.32       29.42      4.60 o
  -7   9   4       13.01        8.61      3.43 o
  -6   9   4      131.81      133.25      6.87 o
  -5   9   4      350.28      370.72     11.07 o
  -4   9   4      334.17      323.41     10.31 o
  -3   9   4      195.81      185.66      7.56 o
  -2   9   4       53.07       59.31      3.88 o
  -1   9   4      220.80      241.22     11.39 o
   0   9   4       74.82       71.94      4.86 o
   1   9   4      220.97      239.75     10.98 o
   2   9   4       53.10       49.00      6.78 o
   3   9   4      195.82      188.99      5.50 o
   4   9   4      334.11      307.19      7.63 o
   5   9   4      350.26      348.96     10.70 o
   6   9   4      131.75      137.61      5.24 o
   7   9   4       12.98       13.02      3.21 o
   8   9   4       31.27       33.05      4.17 o
   9   9   4       51.25       51.90      4.94 o
  10   9   4        0.92       -1.31      4.71 o
  11   9   4       12.43       17.06      4.16 o
 -11  10   4        6.84        2.91      4.44 o
 -10  10   4        3.87        8.00      4.41 o
  -9  10   4        1.31        5.12      4.23 o
  -8  10   4       29.65       25.56      4.58 o
  -7  10   4       11.74        8.71      3.85 o
  -6  10   4        8.63       16.63      4.40 o
  -5  10   4       58.61       60.29      6.99 o
  -4  10   4       58.44       59.08      5.01 o
  -3  10   4       33.39       37.65      4.31 o
  -2  10   4      156.73      165.13      7.49 o
  -1  10   4       23.94       18.66      3.71 o
   0  10   4      930.65      917.25     21.40 o
   1  10   4       24.01       18.41      3.60 o
   2  10   4      156.84      149.64      5.03 o
   3  10   4       33.56       38.00      3.29 o
   4  10   4       58.44       54.39      3.44 o
   5  10   4       58.60       63.03      3.77 o
   6  10   4        8.62        9.32      3.75 o
   7  10   4       11.81       10.73      7.81 o
   8  10   4       29.60       28.24      4.30 o
   9  10   4        1.32       -1.35      3.30 o
  10  10   4        3.88        8.20      3.99 o
  11  10   4        6.84       14.84      4.27 o
 -10  11   4       28.52       40.50      5.95 o
  -9  11   4        2.53        3.51      4.08 o
  -8  11   4        1.69        4.15      4.74 o
  -7  11   4       18.93       16.68      4.42 o
  -6  11   4        2.39       -1.32      2.87 o
  -5  11   4        2.19        1.95      3.33 o
  -4  11   4      171.05      181.81      8.52 o
  -3  11   4       74.95       75.60      5.92 o
  -2  11   4      317.67      312.39     11.16 o
  -1  11   4      280.61      273.06     10.22 o
   0  11   4       41.29       43.56      4.90 o
   1  11   4      280.49      265.29     10.05 o
   2  11   4      317.62      329.72     13.79 o
   3  11   4       75.04       72.06      3.95 o
   4  11   4      171.18      178.69      6.13 o
   5  11   4        2.20       -1.31      2.15 o
   6  11   4        2.39        2.69      2.40 o
   7  11   4       18.91       17.92      5.81 o
   8  11   4        1.69        0.61      3.17 o
   9  11   4        2.54        8.15      3.98 o
  10  11   4       28.50       40.86      6.22 o
  -9  12   4       24.00       29.70      5.51 o
  -8  12   4        2.44        2.11      4.18 o
  -7  12   4        1.36        0.76      3.97 o
  -6  12   4        4.48        0.34      3.30 o
  -5  12   4        5.33       -0.66      3.32 o
  -4  12   4       66.84       62.33      5.77 o
  -3  12   4       50.39       42.96      5.19 o
  -2  12   4       71.77       67.09     13.90 o
  -1  12   4      203.17      190.67      9.15 o
   0  12   4       68.98       65.69     13.06 o
   1  12   4      203.21      182.08      9.99 o
   2  12   4       71.66       76.01      6.24 o
   3  12   4       50.42       51.64      5.49 o
   4  12   4       66.88       67.31      4.08 o
   5  12   4        5.32        4.38      2.42 o
   6  12   4        4.50        4.86      3.25 o
   7  12   4        1.35       -1.69      3.19 o
   8  12   4        2.45        3.45      4.81 o
   9  12   4       24.04       28.59      6.89 o
  -9  13   4       12.55       16.09      5.36 o
  -8  13   4        2.77       -0.66      5.65 o
  -7  13   4       14.35        8.85      5.26 o
  -6  13   4       12.81       15.13      7.14 o
  -5  13   4       24.16       14.47      6.85 o
  -4  13   4        1.88        2.18      3.25 o
  -3  13   4       41.70       35.45      5.24 o
  -2  13   4       55.28       50.57      5.65 o
  -1  13   4       12.05       -0.76      3.58 o
   0  13   4        1.19       -0.67      3.24 o
   1  13   4       12.03        8.66      3.97 o
   2  13   4       55.16       48.68      6.08 o
   3  13   4       41.66       32.24      3.34 o
   4  13   4        1.88        1.19      3.37 o
   5  13   4       24.12       21.80      3.34 o
   6  13   4       12.79       13.70      3.77 o
   7  13   4       14.34       10.09      7.59 o
   8  13   4        2.76       13.07      7.21 o
   9  13   4       12.54       18.10      7.50 o
  -8  14   4        2.85        1.67      8.00 o
  -7  14   4        1.05        0.53      4.21 o
  -6  14   4        9.97       25.73      8.15 o
  -5  14   4        0.21        5.92      4.11 o
  -4  14   4       84.93       88.63      7.11 o
  -3  14   4       72.83       68.71      6.85 o
  -2  14   4       36.85       38.80      5.74 o
  -1  14   4       26.38       22.88      4.86 o
   0  14   4       36.88       43.97      8.57 o
   1  14   4       26.40       24.48      4.92 o
   2  14   4       36.90       35.48     10.71 o
   3  14   4       72.82       69.08      6.68 o
   4  14   4       84.91       92.92     12.27 o
   5  14   4        0.21       -2.50      3.68 o
   6  14   4        9.97        4.28      6.83 o
   7  14   4        1.05       -5.63      5.63 o
   8  14   4        2.85        1.20      7.23 o
  -7  15   4        4.70        4.48      7.61 o
  -6  15   4        2.44        8.13      7.75 o
  -5  15   4        6.82        5.56      6.62 o
  -4  15   4       28.90       38.66      5.87 o
  -3  15   4        4.08        6.48      4.30 o
  -2  15   4       16.44       15.74      7.07 o
  -1  15   4        3.68        0.25      3.67 o
   0  15   4       18.00       18.31      5.12 o
   1  15   4        3.72        1.68      4.14 o
   2  15   4       16.45       22.38      5.21 o
   3  15   4        4.06        8.57      4.45 o
   4  15   4       28.92       33.30      5.95 o
   5  15   4        6.81        1.71      7.06 o
   6  15   4        2.43        6.05      7.69 o
   7  15   4        4.70       -6.72      7.10 o
  -5  16   4        4.37       14.65      8.05 o
  -4  16   4        3.61       -4.04      4.04 o
  -3  16   4       28.82       35.14      6.19 o
  -2  16   4        0.85       -1.90      5.44 o
  -1  16   4        6.91        6.14      4.93 o
   0  16   4        2.73        3.50      4.45 o
   1  16   4        6.90        6.35      4.79 o
   2  16   4        0.85        5.98      4.71 o
   3  16   4       28.80       23.50      5.86 o
   4  16   4        3.62        4.61      8.38 o
   5  16   4        4.36        8.66      7.73 o
  -3  17   4       14.28       17.46      5.79 o
  -2  17   4        9.88       10.89     12.28 o
  -1  17   4        6.31        5.71      4.88 o
   0  17   4        7.17        2.26      7.19 o
   1  17   4        6.30        7.95      5.42 o
   2  17   4        9.87        9.95      5.34 o
   3  17   4       14.29       11.28      5.43 o
   1   0   5      170.53      199.76      4.65 o
   2   0   5      468.58      442.72      8.12 o
   3   0   5        2.79        2.34      1.67 o
   4   0   5      197.24      195.78      3.59 o
   5   0   5      104.03      108.13      2.84 o
   6   0   5        4.25        1.90      0.83 o
   7   0   5        2.34        2.22      0.88 o
   8   0   5       41.34       39.86      3.76 o
   9   0   5      349.85      388.80     17.20 o
  10   0   5       23.85       14.52      5.21 o
  11   0   5        2.84        3.63      4.59 o
  12   0   5       11.27        9.12      5.56 o
  13   0   5        0.29        0.21      5.33 o
 -13   1   5        0.11       -4.49      4.49 o
 -12   1   5       29.47       27.23      7.16 o
 -11   1   5       52.38       52.22      7.69 o
 -10   1   5      107.07      123.63     10.07 o
  -9   1   5       55.76       53.31      6.74 o
  -8   1   5      194.00      201.75      5.08 o
  -7   1   5      490.15      484.41     10.62 o
  -6   1   5      169.16      146.54      3.43 o
  -5   1   5     1128.72     1186.56     14.10 o
  -4   1   5      347.17      331.14      5.79 o
  -3   1   5       69.78       72.05      2.34 o
  -2   1   5     1218.97     1145.60     17.94 o
  -1   1   5      800.12      769.69     11.24 o
   0   1   5        8.05        8.31      1.16 o
   1   1   5      799.62      760.60     17.64 o
   2   1   5     1218.39     1157.66     20.69 o
   3   1   5       69.84       68.95      2.44 o
   4   1   5      347.42      339.05      5.13 o
   5   1   5     1128.46     1148.29     14.04 o
   6   1   5      169.61      150.44      3.40 o
   7   1   5      489.81      483.07      7.48 o
   8   1   5      194.14      192.80      6.57 o
   9   1   5       55.70       44.16      6.13 o
  10   1   5      107.03       92.18      8.79 o
  11   1   5       52.40       36.31      7.16 o
  12   1   5       29.49       29.73      7.02 o
  13   1   5        0.12        2.21      5.90 o
 -13   2   5        4.25       -1.48      5.48 o
 -12   2   5        3.42        2.09      5.58 o
 -11   2   5       24.82       24.11      6.30 o
 -10   2   5        7.24       11.02      5.31 o
  -9   2   5      188.30      178.23      6.54 o
  -8   2   5       34.46       28.45      2.67 o
  -7   2   5       78.49       74.28      3.35 o
  -6   2   5       32.55       25.60      2.87 o
  -5   2   5       57.49       55.21      2.24 o
  -4   2   5      575.47      578.15     10.04 o
  -3   2   5      808.62      876.05     15.78 o
  -2   2   5      587.02      553.72      8.21 o
  -1   2   5      497.87      474.26      8.79 o
   0   2   5      208.78      243.04      4.76 o
   1   2   5      497.41      481.48      6.81 o
   2   2   5      587.26      540.82      7.34 o
   3   2   5      807.62      868.64     10.91 o
   4   2   5      575.18      563.40      7.70 o
   5   2   5       57.59       57.50      2.01 o
   6   2   5       32.45       27.84      1.49 o
   7   2   5       78.50       71.26      2.17 o
   8   2   5       34.41       29.58      2.07 o
   9   2   5      188.13      184.51     11.25 o
  10   2   5        7.26        1.48      4.78 o
  11   2   5       24.77       26.55      6.45 o
  12   2   5        3.41        5.98      5.63 o
  13   2   5        4.23       10.79      6.62 o
 -13   3   5        1.76       10.39      6.62 o
 -12   3   5        8.29        6.43      5.75 o
 -11   3   5       37.85       36.71      7.54 o
 -10   3   5       52.07       57.48      7.65 o
  -9   3   5      186.73      189.87      8.00 o
  -8   3   5       98.30      111.80      4.36 o
  -7   3   5        7.76        6.46      1.86 o
  -6   3   5       52.72       51.98      3.16 o
  -5   3   5        2.66        3.06      1.24 o
  -4   3   5       52.70       51.54      2.13 o
  -3   3   5      716.30      756.84     11.44 o
  -2   3   5      151.70      152.05      4.37 o
  -1   3   5      613.70      645.53      8.44 o
   0   3   5      434.63      408.87      6.92 o
   1   3   5      614.27      644.84      8.46 o
   2   3   5      151.67      144.99      3.40 o
   3   3   5      715.95      748.08      9.73 o
   4   3   5       52.65       50.90      1.69 o
   5   3   5        2.70        1.91      1.31 o
   6   3   5       52.85       59.52      1.92 o
   7   3   5        7.79        7.52      1.30 o
   8   3   5       98.30      109.92      3.43 o
   9   3   5      186.54      187.32      7.88 o
  10   3   5       52.11       58.87      7.44 o
  11   3   5       37.86       39.43      6.98 o
  12   3   5        8.30        9.36      5.60 o
  13   3   5        1.77        4.99      5.61 o
 -13   4   5       16.81       38.12      8.93 o
 -12   4   5       11.79       12.52      6.77 o
 -11   4   5        7.59       13.93      5.98 o
 -10   4   5        1.00        2.89      4.02 o
  -9   4   5       26.24       25.68      3.34 o
  -8   4   5        7.59        8.59      2.00 o
  -7   4   5       15.68       15.58      1.86 o
  -6   4   5      146.18      146.49      4.05 o
  -5   4   5      216.87      213.47      4.61 o
  -4   4   5       99.14      109.08      2.52 o
  -3   4   5       87.01       81.55      2.10 o
  -2   4   5     1203.54     1216.07     14.65 o
  -1   4   5     2221.70     2241.87     29.08 o
   0   4   5     3916.86     3915.19     56.40 o
   1   4   5     2222.24     2258.99     33.59 o
   2   4   5     1204.23     1187.38     18.37 o
   3   4   5       86.85       82.23      2.13 o
   4   4   5       98.81      113.82      2.54 o
   5   4   5      217.12      214.02      5.03 o
   6   4   5      146.14      145.07      4.61 o
   7   4   5       15.73       15.02      1.57 o
   8   4   5        7.56        9.87      2.10 o
   9   4   5       26.23       24.71      2.59 o
  10   4   5        1.01       -1.11      2.74 o
  11   4   5        7.61        5.18      3.49 o
  12   4   5       11.83       23.73      6.70 o
 -12   5   5       17.22       18.97      7.06 o
 -11   5   5        1.24        4.97      5.39 o
 -10   5   5        6.19        8.90      2.99 o
  -9   5   5       48.50       43.60      5.57 o
  -8   5   5       51.33       31.08      3.80 o
  -7   5   5        5.98        4.23      1.50 o
  -6   5   5      210.93      213.82      5.22 o
  -5   5   5      140.43      138.17      4.64 o
  -4   5   5       87.65      101.74      3.21 o
  -3   5   5       82.33       85.77      2.49 o
  -2   5   5     1645.66     1698.49     20.12 o
  -1   5   5      808.80      843.95     14.65 o
   0   5   5      357.69      332.34      7.40 o
   1   5   5      808.24      841.67     14.56 o
   2   5   5     1645.12     1698.21     22.42 o
   3   5   5       82.20       84.27      3.44 o
   4   5   5       87.67      105.94      3.13 o
   5   5   5      140.66      146.34      3.40 o
   6   5   5      211.13      215.58      4.59 o
   7   5   5        5.95        6.81      1.48 o
   8   5   5       51.36       41.56      3.07 o
   9   5   5       48.55       45.77      4.01 o
  10   5   5        6.18        7.98      2.68 o
  11   5   5        1.24        8.05      5.02 o
  12   5   5       17.24       36.48      7.57 o
 -12   6   5       19.05       24.87      7.99 o
 -11   6   5       36.00       34.71      8.11 o
 -10   6   5       10.62        8.04      3.32 o
  -9   6   5       56.87       53.93      7.66 o
  -8   6   5       20.81       18.25      6.03 o
  -7   6   5       39.60       41.82      2.25 o
  -6   6   5      130.39      133.02      5.55 o
  -5   6   5       80.58       87.65      3.27 o
  -4   6   5      250.47      267.74      4.95 o
  -3   6   5        3.21        2.23      1.27 o
  -2   6   5      813.77      856.07     12.51 o
  -1   6   5      430.17      441.37     11.50 o
   0   6   5      271.80      269.74      6.78 o
   1   6   5      430.35      443.37      9.88 o
   2   6   5      813.07      843.82     12.41 o
   3   6   5        3.25        2.63      1.24 o
   4   6   5      250.84      271.21      7.22 o
   5   6   5       80.45       85.98      3.84 o
   6   6   5      130.43      124.52      4.46 o
   7   6   5       39.51       39.83      2.85 o
   8   6   5       20.80       15.77      2.99 o
   9   6   5       56.90       48.75      4.16 o
  10   6   5       10.66       12.52      3.18 o
  11   6   5       36.02       32.81      6.91 o
  12   6   5       19.04       24.55      6.93 o
 -12   7   5        3.19       -4.85      6.39 o
 -11   7   5        4.15        4.67      3.56 o
 -10   7   5        7.42       12.68      3.68 o
  -9   7   5      105.87      103.44     14.36 o
  -8   7   5       50.11       44.88      4.70 o
  -7   7   5       47.87       56.53      3.72 o
  -6   7   5       81.24       78.43      3.74 o
  -5   7   5      327.59      324.11      7.61 o
  -4   7   5      330.94      341.72      7.97 o
  -3   7   5      102.14      117.56      3.49 o
  -2   7   5       24.99       28.46      1.73 o
  -1   7   5      171.94      162.56      3.65 o
   0   7   5      115.60      113.66      5.92 o
   1   7   5      171.62      158.58      7.79 o
   2   7   5       25.07       27.57      1.82 o
   3   7   5      102.36      109.02      3.74 o
   4   7   5      330.97      347.63      9.45 o
   5   7   5      327.77      304.52      7.43 o
   6   7   5       81.21       85.11      3.89 o
   7   7   5       47.96       58.17      3.38 o
   8   7   5       50.15       51.94      5.71 o
   9   7   5      105.98       97.96      5.69 o
  10   7   5        7.44        2.70      3.88 o
  11   7   5        4.16       10.60      5.79 o
  12   7   5        3.19        0.55      5.14 o
 -11   8   5        3.38       10.72      4.05 o
 -10   8   5       39.62       31.09      4.89 o
  -9   8   5       22.05       23.93      4.34 o
  -8   8   5       43.22       42.08      4.95 o
  -7   8   5       25.32       24.18      3.09 o
  -6   8   5      100.92      100.27      6.85 o
  -5   8   5       49.84       58.09      3.56 o
  -4   8   5       24.19       23.10      2.66 o
  -3   8   5      261.86      263.30      6.34 o
  -2   8   5      106.64      120.97      3.83 o
  -1   8   5      142.13      137.10      3.78 o
   0   8   5        0.28        0.93      2.14 o
   1   8   5      141.95      135.61      3.80 o
   2   8   5      106.64      112.37      5.93 o
   3   8   5      262.23      247.67      6.18 o
   4   8   5       24.17       21.31      2.27 o
   5   8   5       49.90       56.20      3.42 o
   6   8   5      100.89       93.23      4.23 o
   7   8   5       25.31       24.67      3.49 o
   8   8   5       43.22       42.01      5.45 o
   9   8   5       22.02       28.65      4.07 o
  10   8   5       39.61       40.93      5.54 o
  11   8   5        3.38       -4.85      4.85 o
 -11   9   5        4.33        2.63      4.19 o
 -10   9   5       24.41       24.81      4.76 o
  -9   9   5       15.40       20.51      8.84 o
  -8   9   5        5.02        3.03      3.46 o
  -7   9   5       38.42       46.78      8.95 o
  -6   9   5        8.50        6.09      9.67 o
  -5   9   5       40.25       33.74      4.21 o
  -4   9   5      242.28      232.67      8.89 o
  -3   9   5      367.06      376.88      8.26 o
  -2   9   5       52.55       49.68      2.74 o
  -1   9   5      166.58      153.97      4.46 o
   0   9   5      354.81      363.60     18.30 o
   1   9   5      166.87      159.34      7.49 o
   2   9   5       52.38       48.35      2.73 o
   3   9   5      367.30      359.56      9.69 o
   4   9   5      242.26      232.95      6.35 o
   5   9   5       40.23       45.34      3.24 o
   6   9   5        8.51        6.06      2.27 o
   7   9   5       38.49       44.88      5.10 o
   8   9   5        5.01       12.63      3.48 o
   9   9   5       15.45       14.47      3.75 o
  10   9   5       24.46       25.86      4.35 o
  11   9   5        4.33        6.60      3.89 o
 -10  10   5        5.06        1.90      4.13 o
  -9  10   5       23.65       37.55      5.43 o
  -8  10   5        3.03        3.64      3.70 o
  -7  10   5        0.67       -2.97      2.97 o
  -6  10   5       77.52       77.51      5.68 o
  -5  10   5        9.73       10.47      3.46 o
  -4  10   5      420.53      417.41     12.82 o
  -3  10   5       47.05       37.92      4.50 o
  -2  10   5      129.42      130.48      4.44 o
  -1  10   5      240.47      238.81      6.12 o
   0  10   5       14.91       17.75      3.74 o
   1  10   5      240.49      233.67      6.23 o
   2  10   5      129.21      127.65      7.09 o
   3  10   5       47.05       44.64      2.95 o
   4  10   5      420.49      413.07      9.42 o
   5  10   5        9.74       11.47      3.16 o
   6  10   5       77.54       72.16      4.09 o
   7  10   5        0.66       -2.38      2.51 o
   8  10   5        3.03        7.62      3.32 o
   9  10   5       23.63       21.46      4.30 o
  10  10   5        5.06        5.19      3.86 o
 -10  11   5       17.36       20.74      5.32 o
  -9  11   5        0.71       -3.20      4.54 o
  -8  11   5       20.85       18.92      4.82 o
  -7  11   5        4.57        4.83      3.72 o
  -6  11   5       17.60       15.01      3.88 o
  -5  11   5       46.90       50.47      5.16 o
  -4  11   5       94.87      103.33     17.32 o
  -3  11   5       19.93       23.14      4.25 o
  -2  11   5      197.10      198.57      8.96 o
  -1  11   5       18.36       18.65      4.14 o
   0  11   5      252.98      249.90      9.97 o
   1  11   5       18.30       12.57      2.01 o
   2  11   5      197.14      189.17      5.75 o
   3  11   5       19.90       15.96      2.37 o
   4  11   5       94.85       90.81      4.38 o
   5  11   5       46.92       42.65      4.61 o
   6  11   5       17.52       19.31      3.12 o
   7  11   5        4.58        1.77      3.05 o
   8  11   5       20.84       16.91      4.26 o
   9  11   5        0.71       -3.34      3.34 o
  10  11   5       17.34       17.24      6.14 o
  -9  12   5       11.18       11.84      8.14 o
  -8  12   5        1.82        1.42      4.38 o
  -7  12   5       46.71       44.49      8.73 o
  -6  12   5        3.20        1.07      4.99 o
  -5  12   5       13.23        6.02      3.66 o
  -4  12   5       41.28       44.27     12.74 o
  -3  12   5       63.47       59.35      5.76 o
  -2  12   5       13.52       17.04      5.96 o
  -1  12   5       31.46       22.88      4.66 o
   0  12   5       36.95       32.81      4.93 o
   1  12   5       31.40       30.09      4.95 o
   2  12   5       13.53       11.88      2.27 o
   3  12   5       63.32       70.33      3.91 o
   4  12   5       41.35       43.16      7.65 o
   5  12   5       13.23       15.28      2.82 o
   6  12   5        3.19        4.97      4.02 o
   7  12   5       46.77       46.70      5.76 o
   8  12   5        1.81       -3.48      5.94 o
   9  12   5       11.17       -2.63      5.92 o
  -8  13   5        2.14       -1.47      4.32 o
  -7  13   5        6.32        5.54      4.38 o
  -6  13   5       16.91       15.62      7.40 o
  -5  13   5        1.60       -2.44      4.38 o
  -4  13   5        0.68       -2.12     10.96 o
  -3  13   5        4.51       -0.31      3.56 o
  -2  13   5        4.17       -0.65      3.66 o
  -1  13   5       64.76       51.58      5.97 o
   0  13   5       10.61        4.51      3.70 o
   1  13   5       64.74       49.60     11.18 o
   2  13   5        4.16        5.83      3.83 o
   3  13   5        4.52        2.44      3.63 o
   4  13   5        0.68       -3.06      3.09 o
   5  13   5        1.59        0.48      3.58 o
   6  13   5       16.92       16.65      7.25 o
   7  13   5        6.32        3.39      6.41 o
   8  13   5        2.13        6.01      7.10 o
  -7  14   5       18.03       22.70      5.53 o
  -6  14   5       14.46       19.94      8.20 o
  -5  14   5       14.28       15.85      4.95 o
  -4  14   5       53.83       63.41      6.65 o
  -3  14   5        1.72       -0.33      4.00 o
  -2  14   5      117.70      110.39      8.10 o
  -1  14   5       14.85        6.48      4.39 o
   0  14   5        7.37        9.93      4.56 o
   1  14   5       14.88       11.88      4.26 o
   2  14   5      117.72      120.99      8.10 o
   3  14   5        1.73        4.06      3.82 o
   4  14   5       53.79       61.69      6.47 o
   5  14   5       14.30       21.95      5.09 o
   6  14   5       14.43       14.27      7.86 o
   7  14   5       18.02       25.37      8.45 o
  -6  15   5       15.38       17.95      8.83 o
  -5  15   5       26.61       28.15      8.70 o
  -4  15   5       12.68       12.87      4.95 o
  -3  15   5        0.16        2.53      4.16 o
  -2  15   5        1.51       -0.05      4.19 o
  -1  15   5       21.49       30.60      9.75 o
   0  15   5       26.54       28.28      5.70 o
   1  15   5       21.44       27.33      8.67 o
   2  15   5        1.51        0.41      3.69 o
   3  15   5        0.16        3.95      4.57 o
   4  15   5       12.67       17.42      5.11 o
   5  15   5       26.62       28.49      9.06 o
   6  15   5       15.39        6.68      7.90 o
  -5  16   5       12.04       17.13      8.28 o
  -4  16   5       23.01       27.13      6.02 o
  -3  16   5        0.92       -2.39      4.31 o
  -2  16   5        0.86        2.10      7.07 o
  -1  16   5        5.83        9.08     12.35 o
   0  16   5        0.75        6.64      4.55 o
   1  16   5        5.84        3.76      4.57 o
   2  16   5        0.85       -4.51      4.51 o
   3  16   5        0.92       -2.04      4.43 o
   4  16   5       23.05       23.81      7.49 o
   5  16   5       12.03       29.31      8.94 o
  -2  17   5        3.89       11.45      5.75 o
  -1  17   5        3.01        3.53      5.00 o
   0  17   5        3.49       -1.56      4.98 o
   1  17   5        3.00       -1.12      6.23 o
   2  17   5        3.90        3.23      7.78 o
   0   0   6       35.90       36.64      3.92 o
   1   0   6      824.18      860.33     14.30 o
   2   0   6       71.10       69.29      2.98 o
   3   0   6      293.10      281.10      7.55 o
   4   0   6        4.31        0.51      0.96 o
   5   0   6       61.80       58.44      2.17 o
   6   0   6      220.54      224.39      4.14 o
   7   0   6       20.89       26.89      1.78 o
   8   0   6       65.69       68.22      3.23 o
   9   0   6        2.15       -1.39      3.96 o
  10   0   6        1.50       -0.80      4.38 o
  11   0   6      229.26      242.76     14.49 o
  12   0   6        2.31        1.41      4.76 o
  13   0   6        0.01       -4.61      4.61 o
 -13   1   6        3.27       -5.35      5.35 o
 -12   1   6        6.05        7.33      5.80 o
 -11   1   6        6.74        6.70      5.12 o
 -10   1   6       84.46       70.90      8.15 o
  -9   1   6      152.35      160.99      5.54 o
  -8   1   6      287.41      269.57      6.61 o
  -7   1   6       83.72       89.84      4.05 o
  -6   1   6      514.63      514.20      9.27 o
  -5   1   6      399.07      383.74      5.88 o
  -4   1   6      314.06      323.69      5.98 o
  -3   1   6      922.20      950.98     13.37 o
  -2   1   6       16.17       24.44      1.98 o
  -1   1   6     1093.50     1017.77     30.54 o
   0   1   6     2459.42     2397.36     43.39 o
   1   1   6     1093.77     1035.84     16.64 o
   2   1   6       16.01       25.09      1.98 o
   3   1   6      922.44      951.01     13.43 o
   4   1   6      313.75      325.57      5.23 o
   5   1   6      399.14      373.13      5.84 o
   6   1   6      514.54      509.61      7.32 o
   7   1   6       83.81       84.49      3.33 o
   8   1   6      287.42      279.19      4.47 o
   9   1   6      152.32      144.42     10.07 o
  10   1   6       84.50      103.20      9.15 o
  11   1   6        6.75        8.24      5.33 o
  12   1   6        6.02        7.08      5.31 o
  13   1   6        3.27       -3.01      5.04 o
 -13   2   6        1.53        8.68      6.26 o
 -12   2   6        6.03        9.17      6.09 o
 -11   2   6       12.04       11.78      5.86 o
 -10   2   6       37.02       36.67      6.72 o
  -9   2   6       16.61       18.59      4.93 o
  -8   2   6      128.45      130.67      4.68 o
  -7   2   6      124.86      135.07      2.99 o
  -6   2   6      115.11      110.95      2.93 o
  -5   2   6      291.92      287.76      5.76 o
  -4   2   6      772.47      813.43     13.73 o
  -3   2   6      661.45      611.89      9.29 o
  -2   2   6      160.37      168.64      4.21 o
  -1   2   6      478.19      486.74      9.30 o
   0   2   6       65.82       81.98      7.38 o
   1   2   6      477.78      488.41      9.27 o
   2   2   6      160.31      166.66      4.00 o
   3   2   6      662.03      608.85     10.90 o
   4   2   6      772.19      808.22     10.56 o
   5   2   6      291.84      283.85      4.88 o
   6   2   6      115.09      120.82      3.01 o
   7   2   6      125.00      132.69      3.17 o
   8   2   6      128.52      119.97      4.10 o
   9   2   6       16.64       20.21      4.97 o
  10   2   6       37.07       23.50      5.65 o
  11   2   6       12.02        8.22      5.35 o
  12   2   6        6.05        0.00      5.27 o
  13   2   6        1.53       15.83      6.72 o
 -13   3   6        7.06       19.49      7.35 o
 -12   3   6        0.06       -4.38      4.38 o
 -11   3   6       14.64       15.32      6.07 o
 -10   3   6       15.85       16.56      2.60 o
  -9   3   6      152.46      161.13      6.57 o
  -8   3   6       20.24       17.31      2.51 o
  -7   3   6      322.44      315.82      6.64 o
  -6   3   6      185.66      193.02      4.95 o
  -5   3   6      184.33      190.24      4.51 o
  -4   3   6      103.01       95.06      4.71 o
  -3   3   6      299.76      297.39      5.57 o
  -2   3   6     1518.58     1639.11     21.49 o
  -1   3   6     1719.33     1705.91     20.05 o
   0   3   6      113.38      115.87      4.01 o
   1   3   6     1719.42     1706.49     22.36 o
   2   3   6     1518.29     1611.14     21.42 o
   3   3   6      300.01      297.83      4.99 o
   4   3   6      103.02       99.26      2.73 o
   5   3   6      184.20      187.33      3.89 o
   6   3   6      185.74      201.78      4.78 o
   7   3   6      322.18      310.54      5.31 o
   8   3   6       20.23       17.99      2.71 o
   9   3   6      152.34      150.40      6.82 o
  10   3   6       15.86       19.13      5.44 o
  11   3   6       14.65        5.67      4.74 o
  12   3   6        0.06       -4.61      4.61 o
  13   3   6        7.06       14.60      6.41 o
 -12   4   6       13.00       11.67      6.43 o
 -11   4   6        6.30        7.56      5.54 o
 -10   4   6        5.50       -0.66      3.92 o
  -9   4   6        1.70        0.13      3.40 o
  -8   4   6      135.91      132.54      7.90 o
  -7   4   6       50.69       45.43      1.79 o
  -6   4   6       66.30       68.93      2.79 o
  -5   4   6      112.94      111.01      3.52 o
  -4   4   6       71.72       71.21      2.46 o
  -3   4   6       57.69       60.20      2.76 o
  -2   4   6      615.98      679.75      9.19 o
  -1   4   6     1524.79     1597.83     21.41 o
   0   4   6       14.13        8.10      1.74 o
   1   4   6     1524.80     1609.07     25.10 o
   2   4   6      616.33      683.33     10.17 o
   3   4   6       57.45       61.58      2.29 o
   4   4   6       71.78       71.29      2.68 o
   5   4   6      112.67      117.29      3.14 o
   6   4   6       66.48       67.06      2.47 o
   7   4   6       50.68       51.44      3.15 o
   8   4   6      135.91      137.28      5.87 o
   9   4   6        1.69        3.64      3.28 o
  10   4   6        5.49        4.51      4.36 o
  11   4   6        6.30        9.74      5.54 o
  12   4   6       13.01       16.48      6.32 o
 -12   5   6        0.11        4.76      5.79 o
 -11   5   6       14.08       19.16      6.55 o
 -10   5   6       22.01       22.06      3.58 o
  -9   5   6        8.89        8.80      3.11 o
  -8   5   6       19.24       17.85      2.90 o
  -7   5   6      153.21      157.85      3.85 o
  -6   5   6      147.06      148.88      5.15 o
  -5   5   6       12.61       11.15      1.73 o
  -4   5   6       14.56       12.22      1.23 o
  -3   5   6      110.70      104.66      4.29 o
  -2   5   6      397.04      377.22      8.39 o
  -1   5   6      183.65      170.77      5.15 o
   0   5   6      129.28      144.07      5.36 o
   1   5   6      183.72      162.23      5.12 o
   2   5   6      396.79      379.01      8.25 o
   3   5   6      110.59      108.17      4.69 o
   4   5   6       14.53       14.37      1.35 o
   5   5   6       12.66       10.22      1.40 o
   6   5   6      146.96      141.49      3.67 o
   7   5   6      153.05      156.34      4.45 o
   8   5   6       19.21       20.92      2.59 o
   9   5   6        8.87       10.43      2.92 o
  10   5   6       22.01       21.40      2.81 o
 -12   6   6        5.65       -4.19      6.01 o
 -11   6   6        1.06       -5.20      5.20 o
 -10   6   6       13.30       12.98      3.64 o
  -9   6   6        8.08        7.35      3.26 o
  -8   6   6       76.81       70.88      6.63 o
  -7   6   6       68.85       63.47      3.95 o
  -6   6   6      259.15      264.62      7.72 o
  -5   6   6      143.52      152.08      5.29 o
  -4   6   6       97.02       95.00      3.03 o
  -3   6   6       15.10       11.30      1.47 o
  -2   6   6      255.87      247.69      6.69 o
  -1   6   6      287.78      272.21      7.08 o
   0   6   6      199.06      195.75      5.76 o
   1   6   6      287.64      280.65      7.04 o
   2   6   6      255.51      253.46      7.59 o
   3   6   6       15.18       13.29      1.54 o
   4   6   6       96.74       95.43      3.22 o
   5   6   6      143.36      152.20      4.79 o
   6   6   6      258.95      267.38      7.14 o
   7   6   6       68.81       69.07      5.18 o
   8   6   6       76.90       84.32      4.99 o
   9   6   6        8.07        5.20      2.73 o
  10   6   6       13.28       10.86      4.02 o
  11   6   6        1.07        1.26      5.01 o
 -12   7   6        2.50        3.86      7.10 o
 -11   7   6        2.45        1.27      3.72 o
 -10   7   6        1.17        0.71      3.26 o
  -9   7   6       10.63       12.95      3.83 o
  -8   7   6        6.15        9.13      3.50 o
  -7   7   6       55.58       60.82      4.84 o
  -6   7   6       62.03       55.73      4.52 o
  -5   7   6        7.13        8.29      1.90 o
  -4   7   6       48.11       51.09      2.33 o
  -3   7   6       38.22       40.31      2.16 o
  -2   7   6      127.68      126.02      3.72 o
  -1   7   6      126.88      125.75      5.04 o
   0   7   6       56.15       68.17      5.63 o
   1   7   6      127.33      119.41      4.74 o
   2   7   6      127.72      130.57      3.32 o
   3   7   6       38.33       43.74      2.23 o
   4   7   6       48.14       44.54      4.66 o
   5   7   6        7.14        7.68      1.94 o
   6   7   6       61.97       57.57      3.93 o
   7   7   6       55.52       58.86      3.56 o
   8   7   6        6.13        4.77      3.14 o
   9   7   6       10.60       12.28      3.25 o
  10   7   6        1.17        2.47      3.08 o
  11   7   6        2.46       -0.84      5.01 o
 -11   8   6        2.58        2.43      3.96 o
 -10   8   6        0.11        0.30      3.76 o
  -9   8   6       10.79       12.52      3.94 o
  -8   8   6       21.71       25.94      5.45 o
  -7   8   6        9.03        8.95      2.66 o
  -6   8   6       89.96       88.69      5.54 o
  -5   8   6        3.63        6.28      2.88 o
  -4   8   6       35.89       36.77      4.01 o
  -3   8   6      240.03      232.25      5.89 o
  -2   8   6       96.71       98.87      5.29 o
  -1   8   6      173.82      162.51      5.86 o
   0   8   6      125.75      132.60      5.33 o
   1   8   6      174.01      153.19      7.56 o
   2   8   6       96.60      100.79      7.39 o
   3   8   6      240.28      232.17      5.83 o
   4   8   6       35.95       32.44      2.49 o
   5   8   6        3.64        2.70      1.80 o
   6   8   6       89.97       78.52      6.85 o
   7   8   6        9.06        6.33      2.81 o
   8   8   6       21.75       16.59      3.34 o
   9   8   6       10.82       13.08      3.54 o
  10   8   6        0.10        2.77      3.28 o
  11   8   6        2.59        5.71      5.39 o
 -11   9   6       18.26       28.92      5.25 o
 -10   9   6       19.53       25.59      5.09 o
  -9   9   6        1.08       -0.42      5.33 o
  -8   9   6       14.05       14.73      4.20 o
  -7   9   6       13.08       10.34      3.78 o
  -6   9   6       96.22       83.47      5.74 o
  -5   9   6       19.53       16.62      3.49 o
  -4   9   6      203.63      195.39      8.36 o
  -3   9   6       99.41       94.06      3.86 o
  -2   9   6       61.13       61.10      3.32 o
  -1   9   6      233.82      214.33      8.49 o
   0   9   6       13.53        8.27      3.16 o
   1   9   6      233.65      208.47      8.57 o
   2   9   6       61.15       60.69      2.79 o
   3   9   6       99.23      101.02      3.89 o
   4   9   6      203.68      188.34      8.77 o
   5   9   6       19.56       19.75      2.45 o
   6   9   6       96.22       88.97      4.28 o
   7   9   6       13.08       13.69      5.06 o
   8   9   6       14.07       10.76      3.39 o
   9   9   6        1.08        0.39      3.19 o
  10   9   6       19.49       22.99      4.31 o
  11   9   6       18.26       30.87      4.90 o
 -10  10   6       24.91       27.02      5.50 o
  -9  10   6       16.55       17.44      4.96 o
  -8  10   6        4.28       12.20      4.16 o
  -7  10   6       18.41       15.93      4.47 o
  -6  10   6       14.64        8.44      3.46 o
  -5  10   6      170.67      154.78     14.96 o
  -4  10   6      135.08      136.36     10.07 o
  -3  10   6        4.25        3.28      4.53 o
  -2  10   6      337.72      353.32     11.65 o
  -1  10   6      333.90      329.84     11.31 o
   0  10   6       36.93       45.96      4.87 o
   1  10   6      333.98      325.25     12.02 o
   2  10   6      337.51      321.77      7.48 o
   3  10   6        4.25        3.99      1.77 o
   4  10   6      134.96      131.06      4.91 o
   5  10   6      170.67      162.08      5.62 o
   6  10   6       14.65       12.61      2.61 o
   7  10   6       18.43       18.74      3.48 o
   8  10   6        4.27        5.96      3.32 o
   9  10   6       16.55       16.64      4.06 o
  10  10   6       24.92       27.33      5.48 o
 -10  11   6        1.02        3.04      4.63 o
  -9  11   6        0.94        8.24      4.98 o
  -8  11   6        0.46        5.14      4.22 o
  -7  11   6       36.06       36.21      5.32 o
  -6  11   6       74.78       81.84      6.15 o
  -5  11   6       15.40       18.71      4.18 o
  -4  11   6       46.55       35.68      4.69 o
  -3  11   6       41.36       48.61     12.40 o
  -2  11   6      153.70      140.31     16.00 o
  -1  11   6       74.28       69.38      5.95 o
   0  11   6      146.07      148.64      7.96 o
   1  11   6       74.38       69.57      5.79 o
   2  11   6      153.61      139.80      4.58 o
   3  11   6       41.33       45.55      4.78 o
   4  11   6       46.62       39.91      3.01 o
   5  11   6       15.43       15.32      2.62 o
   6  11   6       74.71       79.09      5.20 o
   7  11   6       36.08       36.05      8.17 o
   8  11   6        0.46       -5.39      5.39 o
   9  11   6        0.94       -0.84      5.58 o
  10  11   6        1.03        0.72      5.92 o
  -9  12   6        4.68       12.56      5.40 o
  -8  12   6        0.86       -3.95      4.13 o
  -7  12   6       18.99       18.60      4.85 o
  -6  12   6       44.14       51.99      8.91 o
  -5  12   6       20.66       22.94      4.67 o
  -4  12   6       24.89       13.42      4.17 o
  -3  12   6       84.77       83.22     12.36 o
  -2  12   6        7.32        7.10      6.85 o
  -1  12   6        4.07        5.26      3.42 o
   0  12   6        3.57        2.74      9.25 o
   1  12   6        4.05        0.36      3.37 o
   2  12   6        7.34        5.57      3.57 o
   3  12   6       84.85       73.87      6.28 o
   4  12   6       24.90       29.33      4.65 o
   5  12   6       20.69       26.27      4.68 o
   6  12   6       44.14       45.03      8.51 o
   7  12   6       18.97       13.07      6.98 o
   8  12   6        0.86        9.40      6.64 o
   9  12   6        4.69        1.79      6.81 o
  -8  13   6       11.65        5.20      5.06 o
  -7  13   6        1.05       -2.90      4.16 o
  -6  13   6        5.86        1.10      6.87 o
  -5  13   6        1.36       -0.42      3.53 o
  -4  13   6        7.42        5.33      7.53 o
  -3  13   6       19.67       16.86      4.51 o
  -2  13   6        0.85       -3.13      3.13 o
  -1  13   6       38.08       35.33      5.47 o
   0  13   6       24.61       24.24      4.92 o
   1  13   6       38.09       37.14      9.13 o
   2  13   6        0.85       -0.56      5.56 o
   3  13   6       19.71       20.08      5.21 o
   4  13   6        7.44        0.18      3.55 o
   5  13   6        1.37        5.56      3.87 o
   6  13   6        5.85        3.37      6.11 o
   7  13   6        1.04       -5.08      6.09 o
   8  13   6       11.65       -0.38      6.66 o
  -7  14   6       17.87       16.17      8.34 o
  -6  14   6        1.79       12.10      8.03 o
  -5  14   6       15.28       19.28      5.77 o
  -4  14   6        7.13        8.21      6.80 o
  -3  14   6       32.90       29.70      5.30 o
  -2  14   6        2.71        2.57      4.07 o
  -1  14   6        3.28        6.30      4.59 o
   0  14   6        9.90        2.69      4.27 o
   1  14   6        3.27        0.01      5.60 o
   2  14   6        2.71       -3.19      5.67 o
   3  14   6       32.92       34.92      5.61 o
   4  14   6        7.15        4.28      4.07 o
   5  14   6       15.27       28.89      8.74 o
   6  14   6        1.78        0.72      6.41 o
   7  14   6       17.90       11.25      7.92 o
  -6  15   6        0.31       -6.36      6.36 o
  -5  15   6        2.43       -4.51      6.26 o
  -4  15   6        3.71        4.22      4.67 o
  -3  15   6        7.62        2.86      5.76 o
  -2  15   6        3.75        2.90      9.99 o
  -1  15   6       14.12       15.02      4.98 o
   0  15   6        0.94        6.46      4.63 o
   1  15   6       14.11       12.32      5.11 o
   2  15   6        3.74       -0.31      4.06 o
   3  15   6        7.63        0.52      3.94 o
   4  15   6        3.72        5.80      4.67 o
   5  15   6        2.44       -3.25      7.02 o
   6  15   6        0.31       -1.71      7.38 o
  -4  16   6        9.63       10.87      5.60 o
  -3  16   6       45.67       46.73      7.14 o
  -2  16   6        6.18        4.78      5.07 o
  -1  16   6        4.72        9.85      5.37 o
   0  16   6       13.10       27.65      9.76 o
   1  16   6        4.72        5.54      5.11 o
   2  16   6        6.19       15.82      5.44 o
   3  16   6       45.63       37.59     12.99 o
   4  16   6        9.64        9.69      5.20 o
  -1  17   6       14.23        8.71      5.28 o
   0  17   6        0.39       -2.77      8.58 o
   1  17   6       14.19       17.08      6.08 o
   1   0   7      358.74      328.48      8.95 o
   2   0   7       18.32       19.23      2.38 o
   3   0   7      922.64     1002.98     19.42 o
   4   0   7        0.45        0.73      1.54 o
   5   0   7        4.27        4.92      1.24 o
   6   0   7        1.09       -1.17      1.17 o
   7   0   7       80.75       72.60      2.64 o
   8   0   7        6.46        6.36      1.71 o
   9   0   7       23.92       26.17      2.89 o
  10   0   7        1.65        1.64      4.55 o
  11   0   7        7.59        9.65      5.27 o
  12   0   7        0.77        4.17      5.98 o
 -12   1   7        0.25        4.34      5.06 o
 -11   1   7        9.41        4.83      5.14 o
 -10   1   7       50.98       44.46      7.14 o
  -9   1   7       41.78       41.37      8.30 o
  -8   1   7       39.16       38.87      1.74 o
  -7   1   7      265.67      254.96      6.05 o
  -6   1   7        0.24        2.19      1.27 o
  -5   1   7      115.22      117.83      3.11 o
  -4   1   7       71.44       66.95      3.12 o
  -3   1   7       49.72       53.34      2.33 o
  -2   1   7      136.53      127.36      4.32 o
  -1   1   7      150.89      136.73      5.49 o
   0   1   7      253.12      243.81      7.34 o
   1   1   7      150.95      149.48      7.48 o
   2   1   7      136.43      124.21      5.24 o
   3   1   7       49.83       49.85      2.05 o
   4   1   7       71.54       63.78      2.31 o
   5   1   7      115.31      111.64      3.06 o
   6   1   7        0.24        2.08      1.96 o
   7   1   7      265.78      262.35      4.82 o
   8   1   7       39.02       40.79      2.26 o
   9   1   7       41.82       42.08      6.11 o
  10   1   7       51.02       66.17      7.97 o
  11   1   7        9.40       16.54      6.09 o
  12   1   7        0.25       -4.43      4.43 o
 -12   2   7        0.35       -4.38      4.64 o
 -11   2   7        5.98       10.12      5.31 o
 -10   2   7        5.62        0.06      4.24 o
  -9   2   7        7.76        4.07      2.55 o
  -8   2   7       89.77       89.26      5.69 o
  -7   2   7      205.58      215.57      5.11 o
  -6   2   7        0.75       -1.15      1.15 o
  -5   2   7      124.92      126.41      4.13 o
  -4   2   7      123.36      127.13      4.29 o
  -3   2   7      427.60      418.19      8.95 o
  -2   2   7     1155.57     1220.10     19.68 o
  -1   2   7     1370.11     1393.30     27.22 o
   0   2   7      240.08      229.51      7.23 o
   1   2   7     1369.50     1379.25     35.95 o
   2   2   7     1154.72     1200.11     16.65 o
   3   2   7      428.13      415.08      7.17 o
   4   2   7      123.50      125.70      3.19 o
   5   2   7      124.79      126.40      3.29 o
   6   2   7        0.76        2.99      1.28 o
   7   2   7      205.55      215.99      4.44 o
   8   2   7       89.89       78.96      5.32 o
   9   2   7        7.78        7.07      2.27 o
  10   2   7        5.59       -1.28      3.84 o
  11   2   7        5.98       -1.05      4.61 o
  12   2   7        0.34        1.26      4.78 o
 -12   3   7        6.51       10.89      6.28 o
 -11   3   7        1.56        4.47      5.04 o
 -10   3   7       17.40        8.56      2.87 o
  -9   3   7       31.61       30.49      5.80 o
  -8   3   7      423.85      414.36     14.52 o
  -7   3   7      118.87      110.62      3.79 o
  -6   3   7      126.29      133.77      4.03 o
  -5   3   7      116.46      129.79      4.71 o
  -4   3   7      145.91      147.44      4.76 o
  -3   3   7      230.92      225.68      6.13 o
  -2   3   7       66.93       57.55      3.97 o
  -1   3   7     1310.04     1291.16     26.08 o
   0   3   7       12.03        9.56      1.89 o
   1   3   7     1310.13     1319.61     17.90 o
   2   3   7       66.96       52.76      2.20 o
   3   3   7      231.15      231.12      4.85 o
   4   3   7      146.04      142.47      3.80 o
   5   3   7      116.56      125.35      3.33 o
   6   3   7      126.39      136.72      5.14 o
   7   3   7      118.88      114.51      4.63 o
   8   3   7      423.58      430.99      8.72 o
   9   3   7       31.66       33.78      3.31 o
  10   3   7       17.40       18.59      5.50 o
  11   3   7        1.56        2.19      4.59 o
  12   3   7        6.51        5.56      5.39 o
 -12   4   7        3.42        4.66      6.13 o
 -11   4   7       15.70       13.95      6.24 o
 -10   4   7       10.89       19.65      3.39 o
  -9   4   7       16.01       15.23      3.38 o
  -8   4   7       27.31       24.69      3.13 o
  -7   4   7       85.86       86.31      3.00 o
  -6   4   7       57.12       59.68      5.61 o
  -5   4   7      220.55      238.25      5.63 o
  -4   4   7       54.37       54.66      2.28 o
  -3   4   7       14.44       15.02      1.44 o
  -2   4   7       92.49       86.69      2.96 o
  -1   4   7      960.15     1004.11     16.29 o
   0   4   7       42.84       36.02      2.71 o
   1   4   7      960.66     1011.59     14.32 o
   2   4   7       92.41       88.04      3.70 o
   3   4   7       14.38       14.74      1.53 o
   4   4   7       54.41       49.17      2.41 o
   5   4   7      220.31      237.68      5.28 o
   6   4   7       57.18       57.72      2.48 o
   7   4   7       85.83       86.35      3.39 o
   8   4   7       27.34       25.91      3.38 o
   9   4   7       16.02       15.64      3.03 o
  10   4   7       10.87        7.22      2.53 o
  11   4   7       15.68       13.68      5.61 o
  12   4   7        3.43        4.42      6.13 o
 -12   5   7        9.16       16.14      7.27 o
 -11   5   7        2.57       -4.89      4.89 o
 -10   5   7        1.54        2.09      5.66 o
  -9   5   7       10.75        4.68      3.12 o
  -8   5   7      159.70      144.74      5.77 o
  -7   5   7      193.62      194.10      6.02 o
  -6   5   7       58.23       54.50      2.61 o
  -5   5   7      148.70      146.67      4.41 o
  -4   5   7       81.94       79.10      2.78 o
  -3   5   7      289.08      294.91      9.09 o
  -2   5   7      117.88      116.18      4.49 o
  -1   5   7       47.90       49.96      3.21 o
   0   5   7      250.83      274.36      7.04 o
   1   5   7       47.92       46.91      3.05 o
   2   5   7      117.70      111.61      4.42 o
   3   5   7      289.60      307.06      5.94 o
   4   5   7       81.89       82.21      3.86 o
   5   5   7      148.23      149.10      4.22 o
   6   5   7       58.23       58.50      3.27 o
   7   5   7      193.35      198.02      8.45 o
   8   5   7      159.79      143.96      7.70 o
   9   5   7       10.80        8.40      2.90 o
  10   5   7        1.53       -2.55      2.55 o
  11   5   7        2.58        2.59      5.04 o
 -12   6   7        0.44       -4.76      4.76 o
 -11   6   7        1.64       -4.51      4.51 o
 -10   6   7        2.30       -1.29      4.78 o
  -9   6   7       28.23       30.36      4.36 o
  -8   6   7       23.41       17.95      5.47 o
  -7   6   7       73.10       57.29      3.38 o
  -6   6   7      121.93      131.16      5.92 o
  -5   6   7       64.37       62.52      3.13 o
  -4   6   7       32.70       31.99      4.89 o
  -3   6   7       25.48       22.96      2.69 o
  -2   6   7      254.62      235.93      6.87 o
  -1   6   7       99.99      106.25      4.49 o
   0   6   7       34.12       33.76      2.88 o
   1   6   7      100.11      103.62      4.45 o
   2   6   7      254.70      254.80      6.92 o
   3   6   7       25.53       18.90      2.52 o
   4   6   7       32.53       32.71      2.90 o
   5   6   7       64.43       57.84      3.55 o
   6   6   7      122.02      132.03      6.21 o
   7   6   7       73.09       72.36      4.76 o
   8   6   7       23.42       19.89      4.91 o
   9   6   7       28.24       23.85      4.95 o
  10   6   7        2.31        0.76      4.00 o
 -11   7   7        1.52       -4.54      4.54 o
 -10   7   7        1.60        3.64      3.79 o
  -9   7   7       10.74       12.00      3.89 o
  -8   7   7        6.25        1.97      3.39 o
  -7   7   7       26.82       20.68      3.00 o
  -6   7   7        0.31        4.58      2.65 o
  -5   7   7       55.17       59.95      3.84 o
  -4   7   7       19.45       25.93      2.95 o
  -3   7   7      327.97      321.79     13.98 o
  -2   7   7      268.61      280.95      7.79 o
  -1   7   7       91.40       98.74      4.60 o
   0   7   7      134.69      122.97      5.08 o
   1   7   7       91.53      105.15      4.75 o
   2   7   7      268.32      280.58      7.74 o
   3   7   7      327.97      311.46      8.18 o
   4   7   7       19.54       21.08      4.12 o
   5   7   7       55.14       56.99      3.27 o
   6   7   7        0.31       -0.76      1.79 o
   7   7   7       26.81       23.99      3.65 o
   8   7   7        6.27        3.30      2.76 o
   9   7   7       10.73       14.93      3.44 o
  10   7   7        1.60       -0.34      4.22 o
 -11   8   7        2.24        3.41      4.26 o
 -10   8   7       38.01       39.06      5.87 o
  -9   8   7        4.42        5.77      3.99 o
  -8   8   7        7.48        5.19      3.57 o
  -7   8   7       25.62       22.21      3.25 o
  -6   8   7       83.29       65.23      5.26 o
  -5   8   7       28.51       23.58      3.72 o
  -4   8   7      139.72      134.08      5.74 o
  -3   8   7       59.43       53.05      4.39 o
  -2   8   7      214.64      208.27     11.86 o
  -1   8   7      134.65      142.24      5.85 o
   0   8   7      148.13      139.95      5.58 o
   1   8   7      134.74      142.75      7.22 o
   2   8   7      214.65      200.56     10.20 o
   3   8   7       59.62       50.66      4.65 o
   4   8   7      139.82      139.64      7.47 o
   5   8   7       28.43       28.83      2.67 o
   6   8   7       83.35       80.93      4.05 o
   7   8   7       25.64       18.15      3.30 o
   8   8   7        7.46        6.00      5.64 o
   9   8   7        4.42        9.87      3.49 o
  10   8   7       37.95       39.91      8.35 o
 -10   9   7       17.56       12.12      8.57 o
  -9   9   7        6.52        7.26      6.09 o
  -8   9   7        5.59        2.37      4.57 o
  -7   9   7       52.21       45.92      5.37 o
  -6   9   7        6.13        3.18      3.25 o
  -5   9   7       74.55       76.00      5.67 o
  -4   9   7      169.82      170.09      8.12 o
  -3   9   7      229.54      241.37     11.59 o
  -2   9   7      635.10      620.46     16.98 o
  -1   9   7       75.56       80.88      8.11 o
   0   9   7       87.47       87.30      5.82 o
   1   9   7       75.61       74.28     10.01 o
   2   9   7      635.15      633.21     20.37 o
   3   9   7      229.38      234.35      5.96 o
   4   9   7      169.86      178.74     11.88 o
   5   9   7       74.59       69.68      3.71 o
   6   9   7        6.12        3.86      2.21 o
   7   9   7       52.21       47.51      4.34 o
   8   9   7        5.60        3.97      3.07 o
   9   9   7        6.53        5.87      3.49 o
  10   9   7       17.57       20.51      6.58 o
 -10  10   7        6.27       10.64      4.96 o
  -9  10   7       33.76       45.19      5.99 o
  -8  10   7       15.07       14.81      7.47 o
  -7  10   7        6.32        5.75      5.82 o
  -6  10   7        4.99       -2.75      2.75 o
  -5  10   7        0.95        1.78      3.25 o
  -4  10   7       24.87       18.42      3.84 o
  -3  10   7        6.45        7.98      3.72 o
  -2  10   7      378.69      403.06     12.90 o
  -1  10   7      302.65      290.87     10.61 o
   0  10   7        4.74       12.01      5.11 o
   1  10   7      302.67      259.54     10.32 o
   2  10   7      378.72      393.82     12.84 o
   3  10   7        6.42        6.59      3.37 o
   4  10   7       24.82       21.78      2.33 o
   5  10   7        0.95        0.22      1.73 o
   6  10   7        4.97        5.86      2.24 o
   7  10   7        6.34        6.37      2.99 o
   8  10   7       15.08       19.53      6.49 o
   9  10   7       33.77       41.03      7.61 o
  10  10   7        6.28        7.90      6.11 o
  -9  11   7        3.68        0.84      4.26 o
  -8  11   7       12.19        9.72      4.99 o
  -7  11   7        1.50        1.92      5.92 o
  -6  11   7        1.80       -2.65      3.11 o
  -5  11   7       27.76       24.06      5.24 o
  -4  11   7        1.89        4.78      3.41 o
  -3  11   7       27.00       29.87      4.57 o
  -2  11   7      177.51      174.75      8.72 o
  -1  11   7       25.55       24.88      4.62 o
   0  11   7        3.75        6.70      3.82 o
   1  11   7       25.51       28.35      5.09 o
   2  11   7      177.34      167.53      8.68 o
   3  11   7       27.05       15.57      4.02 o
   4  11   7        1.88        4.41      3.30 o
   5  11   7       27.73       23.95      4.60 o
   6  11   7        1.79        1.18      5.50 o
   7  11   7        1.50        9.15      5.92 o
   8  11   7       12.22        9.57      6.28 o
   9  11   7        3.68       -1.07      6.15 o
  -9  12   7        6.61        8.32      5.00 o
  -8  12   7       26.97       31.45      5.93 o
  -7  12   7        0.07        3.41      6.70 o
  -6  12   7        0.48        4.28      6.24 o
  -5  12   7        3.86        4.49      4.48 o
  -4  12   7       15.43       18.41      6.97 o
  -3  12   7       26.52       32.15      7.95 o
  -2  12   7       13.22        6.97      4.59 o
  -1  12   7       14.07        7.98      8.69 o
   0  12   7        0.02       -1.64      3.19 o
   1  12   7       14.03        9.76      4.46 o
   2  12   7       13.27        4.33      3.76 o
   3  12   7       26.52       15.89      4.34 o
   4  12   7       15.39       15.22      4.40 o
   5  12   7        3.87        5.50      3.78 o
   6  12   7        0.48       -0.53      4.97 o
   7  12   7        0.07        0.00      6.26 o
   8  12   7       26.98       29.37      8.34 o
   9  12   7        6.62        9.95      7.52 o
  -8  13   7        0.26       -4.51      4.51 o
  -7  13   7       19.31       23.77      8.68 o
  -6  13   7       12.29       25.33      8.54 o
  -5  13   7        7.21        9.10      4.21 o
  -4  13   7       19.28       20.17      4.63 o
  -3  13   7        3.51        6.76      3.85 o
  -2  13   7       11.76        9.69      4.39 o
  -1  13   7       26.47       25.26      5.03 o
   0  13   7        4.85       -0.19      3.57 o
   1  13   7       26.52       26.95      5.03 o
   2  13   7       11.80        7.84      4.25 o
   3  13   7        3.52        6.90      3.99 o
   4  13   7       19.27       10.97      4.40 o
   5  13   7        7.20       -0.20      4.00 o
   6  13   7       12.31       17.11      7.36 o
   7  13   7       19.31       24.55      8.49 o
   8  13   7        0.26       -0.80      6.97 o
  -7  14   7       14.84       24.25      9.53 o
  -6  14   7       12.05       14.98      8.09 o
  -5  14   7       12.83       13.07      7.39 o
  -4  14   7        7.65       13.51      4.68 o
  -3  14   7       12.29       17.89      8.03 o
  -2  14   7        2.88       -0.06      3.90 o
  -1  14   7        6.65        0.55      4.08 o
   0  14   7        0.12       -1.76      5.85 o
   1  14   7        6.65        7.29      4.09 o
   2  14   7        2.89        3.15      4.31 o
   3  14   7       12.34       17.67      5.09 o
   4  14   7        7.65        2.07      4.01 o
   5  14   7       12.79       18.44      7.80 o
   6  14   7       12.05       21.33      8.34 o
   7  14   7       14.85       25.16      9.04 o
  -5  15   7       10.02        6.58      7.71 o
  -4  15   7       19.44       20.28      6.15 o
  -3  15   7        2.48       -0.76      4.32 o
  -2  15   7        2.80       -2.33      4.04 o
  -1  15   7        0.74       -2.79      4.44 o
   0  15   7        4.51        3.73      8.39 o
   1  15   7        0.75        6.62      4.46 o
   2  15   7        2.80        5.20      4.65 o
   3  15   7        2.46       -2.30      4.30 o
   4  15   7       19.45       30.69      6.92 o
   5  15   7       10.04        9.65      8.13 o
  -3  16   7       11.43       13.03      6.26 o
  -2  16   7       16.56       17.35      5.86 o
  -1  16   7       25.29       11.73      5.71 o
   0  16   7        0.00       -4.62      4.62 o
   1  16   7       25.26       24.72      6.22 o
   2  16   7       16.60       22.15      5.93 o
   3  16   7       11.44       12.43      5.16 o
   0   0   8     1258.06     1395.20     39.12 o
   1   0   8      494.33      522.90     18.92 o
   2   0   8       50.61       33.12      4.06 o
   3   0   8      687.21      708.14     15.99 o
   4   0   8       16.34       14.25      2.06 o
   5   0   8       47.20       39.35      2.12 o
   6   0   8      299.75      300.18      5.57 o
   7   0   8       80.30       68.91      3.02 o
   8   0   8       37.12       32.55      2.31 o
   9   0   8        0.02       -2.32      2.32 o
  10   0   8       20.53       21.16      5.71 o
  11   0   8        0.38        2.32      4.72 o
  12   0   8       14.09       35.28      7.73 o
 -12   1   8        0.21        2.72      5.48 o
 -11   1   8        8.74       11.04      5.54 o
 -10   1   8        6.56        1.75      4.61 o
  -9   1   8       17.13       18.95      4.26 o
  -8   1   8       89.45       79.17      3.22 o
  -7   1   8      103.61      106.84      3.76 o
  -6   1   8      143.99      144.91      3.78 o
  -5   1   8       91.77       83.49      2.90 o
  -4   1   8      302.23      286.78      7.00 o
  -3   1   8       94.82       87.60      7.86 o
  -2   1   8      552.89      550.05     18.16 o
  -1   1   8      590.20      622.23     14.52 o
   0   1   8       83.11       67.98      5.51 o
   1   1   8      590.31      618.76     14.42 o
   2   1   8      552.76      551.40     13.19 o
   3   1   8       94.82       85.35      3.69 o
   4   1   8      301.83      283.04      5.87 o
   5   1   8       91.85       85.83      2.93 o
   6   1   8      143.98      146.43      3.79 o
   7   1   8      103.52      102.37      3.64 o
   8   1   8       89.44       83.07      4.63 o
   9   1   8       17.13       14.81      2.07 o
  10   1   8        6.53        2.07      4.09 o
  11   1   8        8.73       16.48      5.82 o
  12   1   8        0.21        4.97      5.67 o
 -12   2   8       11.75        2.44      5.37 o
 -11   2   8        1.48       -2.82      4.80 o
 -10   2   8       14.01       18.96      3.82 o
  -9   2   8       22.67       19.87      3.44 o
  -8   2   8       49.17       41.70      2.48 o
  -7   2   8       15.30       17.72      2.08 o
  -6   2   8      737.00      718.69     10.32 o
  -5   2   8      141.40      132.91      4.83 o
  -4   2   8        0.74       -0.62      1.71 o
  -3   2   8      249.98      230.45      5.83 o
  -2   2   8      258.80      251.16      8.11 o
  -1   2   8       83.86       66.92      4.18 o
   0   2   8      858.61      965.93     26.58 o
   1   2   8       84.12       76.05      4.40 o
   2   2   8      258.90      268.12      6.70 o
   3   2   8      249.93      231.85      6.15 o
   4   2   8        0.74       -0.68      1.23 o
   5   2   8      141.23      144.61      3.71 o
   6   2   8      736.60      738.79     10.37 o
   7   2   8       15.36       13.68      2.05 o
   8   2   8       49.14       37.25      3.66 o
   9   2   8       22.75       21.94      2.34 o
  10   2   8       14.00       17.51      5.44 o
  11   2   8        1.49        2.40      5.16 o
  12   2   8       11.76       23.54      6.72 o
 -12   3   8        7.63       11.89      6.70 o
 -11   3   8       14.86       19.11      6.78 o
 -10   3   8        8.13        4.41      3.04 o
  -9   3   8       15.99       23.03      7.03 o
  -8   3   8       68.12       70.61      3.12 o
  -7   3   8       93.01      103.92      3.84 o
  -6   3   8      544.39      551.18     11.74 o
  -5   3   8      216.65      220.69      6.30 o
  -4   3   8       15.73       11.28      2.87 o
  -3   3   8      256.64      271.30      6.43 o
  -2   3   8       37.79       41.08      4.19 o
  -1   3   8      361.38      341.17     12.95 o
   0   3   8       68.43       77.69      4.70 o
   1   3   8      361.67      342.97      7.97 o
   2   3   8       37.97       43.02      3.19 o
   3   3   8      256.91      270.20      5.60 o
   4   3   8       15.70       16.33      1.78 o
   5   3   8      216.54      232.91      5.30 o
   6   3   8      544.19      541.40      8.42 o
   7   3   8       93.12      102.44      4.54 o
   8   3   8       68.02       78.94      3.82 o
   9   3   8       15.97       19.57      3.35 o
  10   3   8        8.16       10.62      4.95 o
  11   3   8       14.84       26.53      6.57 o
  12   3   8        7.64       17.58      6.74 o
 -12   4   8        3.73        0.63      5.94 o
 -11   4   8        5.92        5.06      5.63 o
 -10   4   8       15.66       23.37      8.15 o
  -9   4   8        9.49       13.28      3.52 o
  -8   4   8      134.14      127.41      4.05 o
  -7   4   8      342.96      360.97      6.61 o
  -6   4   8       44.72       39.29      2.83 o
  -5   4   8        2.32        1.39      2.00 o
  -4   4   8       27.88       30.35      2.79 o
  -3   4   8       44.42       51.92      2.49 o
  -2   4   8        8.50        8.07      2.07 o
  -1   4   8       95.15       90.77      2.68 o
   0   4   8      197.82      230.56      6.42 o
   1   4   8       95.10       86.51      3.28 o
   2   4   8        8.49        8.30      1.28 o
   3   4   8       44.44       51.15      2.45 o
   4   4   8       27.94       31.04      2.91 o
   5   4   8        2.32       -1.45      1.45 o
   6   4   8       44.64       48.09      2.73 o
   7   4   8      343.03      361.11      7.26 o
   8   4   8      134.30      134.32      5.64 o
   9   4   8        9.52       12.63      3.83 o
  10   4   8       15.61       17.53      3.17 o
  11   4   8        5.93        1.92      5.08 o
  12   4   8        3.73        4.51      5.84 o
 -12   5   8        0.45       -4.97      4.97 o
 -11   5   8        0.87       -3.90      5.04 o
 -10   5   8        0.48       -2.87      2.87 o
  -9   5   8       24.43       22.53      9.58 o
  -8   5   8       58.14       53.41      2.97 o
  -7   5   8       18.36       17.38      3.05 o
  -6   5   8      141.90      139.26      5.40 o
  -5   5   8       41.76       36.74      2.64 o
  -4   5   8      162.09      156.88      4.44 o
  -3   5   8       25.28       25.31      1.92 o
  -2   5   8       66.34       66.47      2.43 o
  -1   5   8       32.77       31.74      2.87 o
   0   5   8       76.27       74.92      5.65 o
   1   5   8       32.68       31.69      2.81 o
   2   5   8       66.36       68.35      2.40 o
   3   5   8       25.39       28.65      2.18 o
   4   5   8      162.00      162.43      4.39 o
   5   5   8       41.74       43.45      3.29 o
   6   5   8      142.11      142.89      4.45 o
   7   5   8       18.41       19.54      5.80 o
   8   5   8       58.20       54.32      7.40 o
   9   5   8       24.47       19.56      3.54 o
  10   5   8        0.48       -1.05      2.82 o
  11   5   8        0.87        1.45      4.99 o
 -11   6   8        3.28       10.94      6.07 o
 -10   6   8        0.79       -3.22      3.22 o
  -9   6   8       32.44       28.33      4.49 o
  -8   6   8       33.43       41.87      2.75 o
  -7   6   8       27.02       18.97      2.79 o
  -6   6   8       34.15       39.97      6.32 o
  -5   6   8       20.96       18.04      3.44 o
  -4   6   8        0.93       -0.95      2.00 o
  -3   6   8       11.23       13.56      2.49 o
  -2   6   8      140.06      141.27      5.50 o
  -1   6   8      135.14      132.46      6.34 o
   0   6   8      309.31      323.97      8.37 o
   1   6   8      135.17      141.79      5.43 o
   2   6   8      140.00      131.37      5.35 o
   3   6   8       11.28        7.34      2.33 o
   4   6   8        0.92       -1.53      2.11 o
   5   6   8       21.00       17.84      2.05 o
   6   6   8       34.25       44.16      2.81 o
   7   6   8       27.04       23.67      2.89 o
   8   6   8       33.49       36.57      4.05 o
   9   6   8       32.43       30.89      5.60 o
  10   6   8        0.79        0.42      4.11 o
 -11   7   8        5.32        6.78      4.06 o
 -10   7   8        4.43        2.23      3.69 o
  -9   7   8        3.52        2.83      3.45 o
  -8   7   8       29.81       26.34      4.52 o
  -7   7   8       23.29       20.06      3.57 o
  -6   7   8       10.91        9.96      2.70 o
  -5   7   8       13.51       12.33      2.69 o
  -4   7   8       38.38       34.77      3.49 o
  -3   7   8      539.72      534.74     11.89 o
  -2   7   8       99.91      101.46      6.52 o
  -1   7   8      313.67      311.02      8.46 o
   0   7   8      145.46      126.48      9.64 o
   1   7   8      313.74      315.32      8.54 o
   2   7   8       99.95       93.27      4.72 o
   3   7   8      540.13      511.65     11.61 o
   4   7   8       38.34       31.49      3.34 o
   5   7   8       13.60        8.71      2.53 o
   6   7   8       10.93        9.33      3.19 o
   7   7   8       23.31       26.19      5.92 o
   8   7   8       29.79       25.03      5.73 o
   9   7   8        3.53        8.58      4.53 o
  10   7   8        4.42        3.12      4.57 o
 -11   8   8       17.67       17.55      7.80 o
 -10   8   8        2.36       -2.35      3.67 o
  -9   8   8        2.03        2.57      3.86 o
  -8   8   8       27.30       17.08      4.37 o
  -7   8   8        4.03        2.22      3.38 o
  -6   8   8        4.09        4.60      2.59 o
  -5   8   8       63.01       61.39      4.31 o
  -4   8   8      113.49      105.60      5.33 o
  -3   8   8       65.58       63.01      4.33 o
  -2   8   8      151.11      160.13      6.52 o
  -1   8   8      503.82      485.02     11.50 o
   0   8   8        3.65        5.93      2.70 o
   1   8   8      504.10      478.35     11.38 o
   2   8   8      151.02      157.49      7.72 o
   3   8   8       65.48       49.99      4.00 o
   4   8   8      113.54      120.82      5.37 o
   5   8   8       62.96       69.31      8.55 o
   6   8   8        4.07       -0.75      3.15 o
   7   8   8        4.04        2.38      4.80 o
   8   8   8       27.35       23.71      6.03 o
   9   8   8        2.02        2.53      5.01 o
  10   8   8        2.35        3.41      5.16 o
 -10   9   8       12.45        3.90      4.24 o
  -9   9   8        9.03       12.61      6.15 o
  -8   9   8       14.63       18.23      4.77 o
  -7   9   8       62.86       57.15      8.53 o
  -6   9   8       12.92       13.59      3.80 o
  -5   9   8       75.97       69.93      5.84 o
  -4   9   8        7.06       10.95      2.85 o
  -3   9   8       87.14       83.73      5.47 o
  -2   9   8        7.43        6.72      2.82 o
  -1   9   8      345.40      355.82      9.83 o
   0   9   8       93.80       86.44      5.15 o
   1   9   8      345.29      355.75     10.12 o
   2   9   8        7.41        0.74      3.20 o
   3   9   8       87.15       76.71      5.80 o
   4   9   8        7.11        7.06      3.51 o
   5   9   8       76.04       85.49      6.40 o
   6   9   8       12.95       10.95      3.59 o
   7   9   8       62.83       89.32      9.10 o
   8   9   8       14.63        9.08      5.61 o
   9   9   8        9.03       17.70      6.30 o
  10   9   8       12.44       16.25      6.13 o
 -10  10   8        3.34       -5.80      5.80 o
  -9  10   8        1.68       -3.97      4.08 o
  -8  10   8       11.74       17.92      4.98 o
  -7  10   8        0.56        3.94      5.86 o
  -6  10   8        0.32        3.41      3.45 o
  -5  10   8       11.93       19.57      4.27 o
  -4  10   8        8.59        3.59      3.50 o
  -3  10   8       53.73       52.48      5.37 o
  -2  10   8      255.91      277.67     10.83 o
  -1  10   8      118.52      103.79      6.99 o
   0  10   8      188.26      192.43      8.91 o
   1  10   8      118.48      114.54     13.71 o
   2  10   8      255.82      243.44     10.20 o
   3  10   8       53.60       54.29      5.45 o
   4  10   8        8.59        6.24      3.54 o
   5  10   8       11.89        6.70      5.13 o
   6  10   8        0.32       -1.24      3.19 o
   7  10   8        0.56       10.20      5.92 o
   8  10   8       11.77       18.04      6.38 o
   9  10   8        1.69        2.93      6.11 o
  -9  11   8       15.57       24.70      5.75 o
  -8  11   8       15.29       14.21      5.08 o
  -7  11   8       22.05       27.99      8.18 o
  -6  11   8        6.09        6.74      3.88 o
  -5  11   8       16.78        9.79      4.20 o
  -4  11   8       28.26       25.46      4.81 o
  -3  11   8       10.12       10.61      3.99 o
  -2  11   8       55.13       48.47      5.56 o
  -1  11   8      245.79      242.87     10.33 o
   0  11   8        0.32       -3.29      3.29 o
   1  11   8      245.61      249.68     10.45 o
   2  11   8       55.03       53.23     10.17 o
   3  11   8       10.10       11.87      3.93 o
   4  11   8       28.24       21.33      4.59 o
   5  11   8       16.77       12.39      4.19 o
   6  11   8        6.09        0.88      5.69 o
   7  11   8       22.08       21.73      7.50 o
   8  11   8       15.29       21.07      7.48 o
   9  11   8       15.58       10.89      7.00 o
  -8  12   8        7.57        8.26      5.14 o
  -7  12   8       26.38       37.24      9.15 o
  -6  12   8       13.22       13.44      7.42 o
  -5  12   8        9.85       10.58      4.07 o
  -4  12   8       15.51       11.55      7.36 o
  -3  12   8       26.40       33.70      5.17 o
  -2  12   8        8.77        4.35      3.86 o
  -1  12   8        0.41       -0.18      3.33 o
   0  12   8       19.88       25.56      5.02 o
   1  12   8        0.41       -1.47      3.38 o
   2  12   8        8.75        1.46      3.75 o
   3  12   8       26.40       23.20      4.60 o
   4  12   8       15.51        5.88      9.90 o
   5  12   8        9.84       10.13      4.19 o
   6  12   8       13.21       11.86      6.85 o
   7  12   8       26.35       43.32      8.79 o
   8  12   8        7.57       18.17      7.69 o
  -7  13   8        4.48        1.08      7.42 o
  -6  13   8        4.96       -3.58      6.85 o
  -5  13   8        5.29        3.31      4.17 o
  -4  13   8        6.40        3.64      4.12 o
  -3  13   8        2.37        6.95      4.25 o
  -2  13   8       23.57       23.31      5.19 o
  -1  13   8        1.87        1.67      3.95 o
   0  13   8       58.87       67.91      6.73 o
   1  13   8        1.88        0.19      3.86 o
   2  13   8       23.51       18.83      4.99 o
   3  13   8        2.39        2.26      8.09 o
   4  13   8        6.42        0.84      3.79 o
   5  13   8        5.30       -1.37      4.92 o
   6  13   8        4.97       12.58      7.50 o
   7  13   8        4.49       -3.48      6.81 o
  -6  14   8        5.24        1.75      7.97 o
  -5  14   8        9.11        7.73      6.85 o
  -4  14   8        0.76        2.69      4.33 o
  -3  14   8        4.75       -3.91      3.91 o
  -2  14   8       15.90       12.14      5.11 o
  -1  14   8       26.54       21.65      5.26 o
   0  14   8        0.98       -3.31      3.73 o
   1  14   8       26.52       24.00      5.42 o
   2  14   8       15.93       12.50      4.77 o
   3  14   8        4.75        3.03      4.49 o
   4  14   8        0.75        4.64      4.50 o
   5  14   8        9.09        7.88      7.90 o
   6  14   8        5.24       10.83      7.75 o
  -5  15   8        5.93       10.01      7.86 o
  -4  15   8        8.90        9.31      5.04 o
  -3  15   8       18.29       17.55      7.76 o
  -2  15   8       34.41       37.89      6.35 o
  -1  15   8       19.51       13.02      5.29 o
   0  15   8        5.93       12.12      9.72 o
   1  15   8       19.51       23.90      5.93 o
   2  15   8       34.41       42.44     12.15 o
   3  15   8       18.26       27.11      6.19 o
   4  15   8        8.92       17.70      6.42 o
   5  15   8        5.93       20.04      8.79 o
  -2  16   8        1.35        0.16      4.77 o
  -1  16   8        4.47       13.17      5.76 o
   0  16   8        0.05        1.35      4.96 o
   1  16   8        4.47        8.03      5.43 o
   2  16   8        1.34        1.35      4.76 o
   1   0   9        1.00        0.39      1.93 o
   2   0   9       11.71       15.48      3.23 o
   3   0   9      476.67      440.41     11.90 o
   4   0   9       65.67       69.12      3.74 o
   5   0   9      192.82      171.39      4.84 o
   6   0   9      202.38      206.13      4.75 o
   7   0   9        3.10        1.71      1.74 o
   8   0   9        1.71        0.02      1.92 o
   9   0   9        7.93        7.10      2.04 o
  10   0   9        0.95       -3.90      3.90 o
  11   0   9       10.56       -3.12      4.78 o
  12   0   9        7.56        6.39      6.03 o
 -12   1   9        4.81       -0.29      5.35 o
 -11   1   9        2.51       -4.28      4.28 o
 -10   1   9       16.14       12.05      3.25 o
  -9   1   9        1.57       -0.18      2.17 o
  -8   1   9        1.89       -1.20      2.23 o
  -7   1   9       65.45       68.84      3.62 o
  -6   1   9      165.67      168.49      4.86 o
  -5   1   9      277.99      280.92      6.51 o
  -4   1   9       48.44       47.87      6.15 o
  -3   1   9      196.01      190.30      7.20 o
  -2   1   9        3.48        1.62      2.17 o
  -1   1   9       44.59       44.85      5.30 o
   0   1   9       11.68        9.73      2.51 o
   1   1   9       44.65       42.06      3.69 o
   2   1   9        3.52        0.42      3.39 o
   3   1   9      196.10      192.88      7.36 o
   4   1   9       48.66       45.46      2.58 o
   5   1   9      277.94      270.24      6.10 o
   6   1   9      165.99      159.91      7.32 o
   7   1   9       65.54       72.79      3.30 o
   8   1   9        1.90        3.09      2.87 o
   9   1   9        1.58        1.65      1.98 o
  10   1   9       16.14       11.38      5.01 o
  11   1   9        2.50        6.97      5.29 o
  12   1   9        4.81        5.63      6.15 o
 -12   2   9        4.12        5.99      5.98 o
 -11   2   9       55.57       46.91      8.49 o
 -10   2   9       19.95       12.78      3.42 o
  -9   2   9       18.20       14.91      3.45 o
  -8   2   9       95.41       93.26      5.26 o
  -7   2   9      375.18      379.57      8.20 o
  -6   2   9      178.77      180.98      5.13 o
  -5   2   9      107.62      112.47      4.88 o
  -4   2   9      164.65      151.72      6.82 o
  -3   2   9      279.83      262.48      8.83 o
  -2   2   9      114.75      115.72      5.80 o
  -1   2   9       34.37       33.01      3.48 o
   0   2   9       12.84       12.66      2.74 o
   1   2   9       34.18       44.36      3.80 o
   2   2   9      114.77      116.54      6.15 o
   3   2   9      279.41      260.85      5.72 o
   4   2   9      164.69      168.60      4.55 o
   5   2   9      107.52      108.51      4.56 o
   6   2   9      178.84      173.63      4.93 o
   7   2   9      375.25      372.62      7.55 o
   8   2   9       95.37       90.74      6.01 o
   9   2   9       18.19       20.35      2.59 o
  10   2   9       19.97       18.38      5.69 o
  11   2   9       55.55       56.54      8.30 o
  12   2   9        4.13        1.05      5.71 o
 -12   3   9        1.40        0.67      6.32 o
 -11   3   9       15.91       28.58      7.36 o
 -10   3   9       12.62        8.92      3.64 o
  -9   3   9       70.84       77.01      5.53 o
  -8   3   9      146.70      147.52      5.39 o
  -7   3   9       52.31       49.89      3.05 o
  -6   3   9      114.98       98.22      5.13 o
  -5   3   9       55.78       56.65      3.66 o
  -4   3   9      386.72      376.55     11.29 o
  -3   3   9       12.75       10.21      1.88 o
  -2   3   9       28.95       28.93      4.32 o
  -1   3   9       35.68       48.12      4.98 o
   0   3   9        7.88        4.51      1.93 o
   1   3   9       35.70       43.13      3.86 o
   2   3   9       28.88       29.30      1.99 o
   3   3   9       12.72       11.97      2.12 o
   4   3   9      386.72      396.32      7.71 o
   5   3   9       55.74       51.69      2.83 o
   6   3   9      114.98      101.99      4.08 o
   7   3   9       52.20       49.32      3.27 o
   8   3   9      146.73      143.42      6.08 o
   9   3   9       70.86       68.46      3.67 o
  10   3   9       12.58       12.29      5.52 o
  11   3   9       15.90       12.83      5.98 o
  12   3   9        1.41       -4.89      5.12 o
 -11   4   9        2.73        1.18      5.35 o
 -10   4   9       49.47       54.00      5.15 o
  -9   4   9       27.23       27.40      4.33 o
  -8   4   9       77.89       75.61      3.52 o
  -7   4   9       30.19       23.88      3.20 o
  -6   4   9      175.92      166.94      6.24 o
  -5   4   9      107.53      112.60      7.73 o
  -4   4   9       90.49       99.70      9.04 o
  -3   4   9       45.45       47.23      2.50 o
  -2   4   9      788.19      817.49     12.64 o
  -1   4   9      125.87      135.65      3.79 o
   0   4   9      509.80      527.11     11.30 o
   1   4   9      125.95      132.71      3.50 o
   2   4   9      787.43      814.62     12.88 o
   3   4   9       45.42       49.32      2.52 o
   4   4   9       90.49       93.15      4.15 o
   5   4   9      107.44      110.07      3.91 o
   6   4   9      175.95      173.19      4.99 o
   7   4   9       30.12       28.45      2.61 o
   8   4   9       77.98       78.76      5.09 o
   9   4   9       27.21       25.09      5.77 o
  10   4   9       49.44       44.31      4.28 o
  11   4   9        2.72       12.33      5.59 o
 -11   5   9        2.35        6.34      6.22 o
 -10   5   9       14.48        9.40      3.90 o
  -9   5   9       18.54       21.67      4.50 o
  -8   5   9       10.04        5.79      2.03 o
  -7   5   9       85.96       71.65      3.84 o
  -6   5   9       40.28       34.67      3.35 o
  -5   5   9        0.32        0.51      2.15 o
  -4   5   9      101.54      106.85      3.92 o
  -3   5   9       20.66       15.49      1.81 o
  -2   5   9       62.03       56.44      2.42 o
  -1   5   9       35.72       33.53      3.36 o
   0   5   9        4.64        1.05      2.05 o
   1   5   9       35.73       34.01      3.21 o
   2   5   9       61.95       58.23      2.63 o
   3   5   9       20.67       18.13      1.80 o
   4   5   9      101.58       98.17      3.57 o
   5   5   9        0.32       -0.41      1.49 o
   6   5   9       40.34       34.55      2.63 o
   7   5   9       85.96       76.68      3.52 o
   8   5   9       10.04        3.99      2.36 o
   9   5   9       18.56       16.68      3.65 o
  10   5   9       14.46        8.44      3.46 o
  11   5   9        2.34        5.48      5.25 o
 -11   6   9        4.54        0.21      5.73 o
 -10   6   9       22.03       21.87      4.63 o
  -9   6   9       17.49       16.66      6.64 o
  -8   6   9       17.16       16.12      3.32 o
  -7   6   9       74.70       71.71      3.88 o
  -6   6   9        6.71        9.00      2.70 o
  -5   6   9       34.14       31.33      3.62 o
  -4   6   9       59.92       65.59      4.19 o
  -3   6   9      456.43      440.93     10.64 o
  -2   6   9      536.97      522.52     11.77 o
  -1   6   9      110.78      104.93      5.00 o
   0   6   9      131.06      130.21      5.48 o
   1   6   9      110.78      101.72      4.90 o
   2   6   9      536.65      528.45     11.79 o
   3   6   9      456.60      459.63     10.68 o
   4   6   9       60.01       60.70      3.92 o
   5   6   9       34.15       34.56      2.54 o
   6   6   9        6.70        7.55      2.03 o
   7   6   9       74.63       75.70      4.12 o
   8   6   9       17.15       15.54      3.48 o
   9   6   9       17.52       19.88      3.85 o
  10   6   9       22.01       24.68      5.71 o
 -11   7   9        7.43        7.06      6.28 o
 -10   7   9       14.83       11.37      4.56 o
  -9   7   9        5.47        2.01      3.79 o
  -8   7   9       17.76       18.44      3.66 o
  -7   7   9       11.17        5.85      2.40 o
  -6   7   9        3.17        4.20      2.55 o
  -5   7   9        7.38        6.45      2.66 o
  -4   7   9       28.21       33.31      4.64 o
  -3   7   9      176.67      169.88      6.59 o
  -2   7   9      798.87      807.94     16.24 o
  -1   7   9      527.36      509.10     11.85 o
   0   7   9      166.47      165.28      6.46 o
   1   7   9      526.98      501.44     13.28 o
   2   7   9      798.65      790.91     15.91 o
   3   7   9      176.95      172.34      6.52 o
   4   7   9       28.16       36.10      4.96 o
   5   7   9        7.43        8.39      3.03 o
   6   7   9        3.15        5.04      2.69 o
   7   7   9       11.12        9.67      5.33 o
   8   7   9       17.76       15.80      5.69 o
   9   7   9        5.49        3.33      5.02 o
  10   7   9       14.82       13.17      5.54 o
 -10   8   9        6.28        3.45      4.19 o
  -9   8   9       18.45       13.76      4.44 o
  -8   8   9        2.52        4.31      3.77 o
  -7   8   9       29.34       20.54      4.57 o
  -6   8   9       23.97       29.30      3.68 o
  -5   8   9        1.32        3.55      2.64 o
  -4   8   9      119.89      105.05      5.47 o
  -3   8   9       65.16       69.77      4.69 o
  -2   8   9       67.75       56.52      4.37 o
  -1   8   9      106.74      104.05      5.57 o
   0   8   9      683.67      709.85     18.75 o
   1   8   9      106.65       98.51      6.56 o
   2   8   9       67.68       61.07      4.41 o
   3   8   9       65.08       71.00      4.60 o
   4   8   9      119.80      119.96      5.62 o
   5   8   9        1.33        0.14      3.00 o
   6   8   9       23.89       22.41      4.18 o
   7   8   9       29.35       21.81      6.17 o
   8   8   9        2.51        1.07      5.27 o
   9   8   9       18.45       19.93      6.15 o
  10   8   9        6.29        2.78      5.23 o
 -10   9   9        5.79        1.44      4.35 o
  -9   9   9        3.74        6.39      6.80 o
  -8   9   9        0.07       -3.69      3.69 o
  -7   9   9        7.46       11.30      6.41 o
  -6   9   9        5.30       -2.20      4.23 o
  -5   9   9        1.89        0.25      2.70 o
  -4   9   9       28.81       28.45      3.76 o
  -3   9   9      142.41      141.08      9.50 o
  -2   9   9       29.75       20.57      3.72 o
  -1   9   9      174.19      169.29      7.07 o
   0   9   9       31.70       31.21      3.84 o
   1   9   9      174.11      174.89      7.04 o
   2   9   9       29.68       29.96      5.72 o
   3   9   9      142.54      134.68      6.64 o
   4   9   9       28.91       35.87      4.84 o
   5   9   9        1.92       -2.09      3.11 o
   6   9   9        5.27       -0.19      3.35 o
   7   9   9        7.46       19.93      6.43 o
   8   9   9        0.07        2.02      5.12 o
   9   9   9        3.75        2.30      5.48 o
  10   9   9        5.80        1.54      6.30 o
  -9  10   9       19.08       32.20      8.53 o
  -8  10   9        9.80       11.33      4.68 o
  -7  10   9        3.31       -1.94      5.80 o
  -6  10   9       19.93       19.57      4.59 o
  -5  10   9       21.32       19.51      8.25 o
  -4  10   9        4.11       -0.85      4.00 o
  -3  10   9       74.04       63.59     19.88 o
  -2  10   9       57.91       66.53      4.92 o
  -1  10   9      135.65      136.32      8.42 o
   0  10   9      278.36      288.86     11.41 o
   1  10   9      135.62      122.86      7.68 o
   2  10   9       57.97       60.44      5.97 o
   3  10   9       74.00       67.11      5.95 o
   4  10   9        4.10       -1.39      3.74 o
   5  10   9       21.32       24.83      4.59 o
   6  10   9       19.90       32.09      7.59 o
   7  10   9        3.31       -2.84      5.48 o
   8  10   9        9.78        9.13      6.74 o
   9  10   9       19.09       35.84      7.90 o
  -8  11   9        2.45        4.08      8.73 o
  -7  11   9        0.05        0.67      6.60 o
  -6  11   9        7.19       12.45      7.14 o
  -5  11   9        4.40        0.03      3.98 o
  -4  11   9        4.28        1.47      3.44 o
  -3  11   9       56.93       63.15      6.17 o
  -2  11   9        2.11        1.54      4.66 o
  -1  11   9       36.65       33.59      7.47 o
   0  11   9       31.30       33.16      5.29 o
   1  11   9       36.67       33.86      5.45 o
   2  11   9        2.09        2.25      3.84 o
   3  11   9       56.97       53.16     13.92 o
   4  11   9        4.27        5.59      9.36 o
   5  11   9        4.42       11.11      4.07 o
   6  11   9        7.18       17.11      7.04 o
   7  11   9        0.05       -5.58      5.58 o
   8  11   9        2.46        2.55      6.22 o
  -8  12   9        4.10        6.39      5.06 o
  -7  12   9        0.36       -5.25      6.93 o
  -6  12   9       15.90       24.78      8.75 o
  -5  12   9        0.46       -3.62      3.62 o
  -4  12   9        5.73        5.64      3.98 o
  -3  12   9       14.13       18.60      4.78 o
  -2  12   9        6.60        7.70      4.11 o
  -1  12   9        9.45       -1.37      3.52 o
   0  12   9       45.12       38.27      5.66 o
   1  12   9        9.49       10.43      4.29 o
   2  12   9        6.57        9.87      5.32 o
   3  12   9       14.12       23.69      4.99 o
   4  12   9        5.74        5.36      4.14 o
   5  12   9        0.46        1.66      3.96 o
   6  12   9       15.91        4.21      6.68 o
   7  12   9        0.36       -0.99      6.55 o
   8  12   9        4.11        8.70      7.04 o
  -7  13   9       35.80       44.67     10.81 o
  -6  13   9        6.41       14.52      8.32 o
  -5  13   9        6.42       13.09      4.80 o
  -4  13   9       13.36       13.57      4.88 o
  -3  13   9       33.70       43.14      6.14 o
  -2  13   9        3.73        4.90      4.19 o
  -1  13   9        6.38        9.47      4.50 o
   0  13   9       36.00       31.97      6.25 o
   1  13   9        6.38        9.56      5.09 o
   2  13   9        3.75        0.41      4.16 o
   3  13   9       33.69       30.59      5.74 o
   4  13   9       13.34       16.32      5.23 o
   5  13   9        6.43        2.63      6.26 o
   6  13   9        6.42        9.31      8.15 o
   7  13   9       35.81       68.40     10.91 o
  -5  14   9       11.27        8.13      7.50 o
  -4  14   9        6.00       11.41      5.06 o
  -3  14   9        2.69       -1.67      4.21 o
  -2  14   9        9.45       12.03      5.02 o
  -1  14   9       20.56       15.09      5.28 o
   0  14   9       27.78       39.91      7.26 o
   1  14   9       20.55       22.37      5.93 o
   2  14   9        9.47        6.70      8.65 o
   3  14   9        2.68        5.48      4.83 o
   4  14   9        6.00        1.43      4.33 o
   5  14   9       11.28        0.34      7.56 o
  -3  15   9        4.90        4.17      4.89 o
  -2  15   9        9.26        9.90      5.05 o
  -1  15   9        2.04       -5.00      5.04 o
   0  15   9        6.61       10.40      6.07 o
   1  15   9        2.05       -0.27      4.48 o
   2  15   9        9.24        6.43      5.26 o
   3  15   9        4.92        7.35      5.34 o
   4  15   9       24.59       38.37      9.95 o
   0   0  10       43.05       38.45      5.37 o
   1   0  10      190.09      197.70     14.64 o
   2   0  10      158.48      148.58      6.82 o
   3   0  10      121.09      110.86      7.26 o
   4   0  10      522.12      512.74     13.72 o
   5   0  10     1156.03     1117.24     16.87 o
   6   0  10       67.77       76.77      3.53 o
   7   0  10      181.70      186.56      5.33 o
   8   0  10        1.82        0.37      2.17 o
   9   0  10        4.52        3.92      2.19 o
  10   0  10       12.74       21.46      3.75 o
  11   0  10        0.57       -4.22      4.22 o
 -11   1  10        8.62        3.92      5.44 o
 -10   1  10        1.85        0.79      3.01 o
  -9   1  10       20.07       16.37      2.54 o
  -8   1  10        2.25       -0.32      2.09 o
  -7   1  10       17.32       20.53      2.56 o
  -6   1  10      173.87      179.34      5.19 o
  -5   1  10       53.16       52.06      3.65 o
  -4   1  10      367.61      356.68     12.67 o
  -3   1  10      156.27      163.40      7.26 o
  -2   1  10      124.89      126.64      6.33 o
  -1   1  10       23.15       19.11      3.64 o
   0   1  10       23.21       21.15      3.26 o
   1   1  10       23.15       24.93      3.42 o
   2   1  10      125.03      142.02      6.59 o
   3   1  10      156.23      166.17      7.16 o
   4   1  10      367.89      371.25      7.53 o
   5   1  10       53.28       48.32      3.17 o
   6   1  10      173.66      165.98      5.58 o
   7   1  10       17.29       22.12      2.51 o
   8   1  10        2.26       -2.07      2.07 o
   9   1  10       20.06       17.22      2.73 o
  10   1  10        1.85       -4.17      4.17 o
  11   1  10        8.62       15.97      6.39 o
 -11   2  10       12.77        7.44      5.58 o
 -10   2  10        9.86        1.32      5.39 o
  -9   2  10       35.09       32.39      2.93 o
  -8   2  10       15.10       17.11      2.66 o
  -7   2  10      265.41      260.17      6.50 o
  -6   2  10      198.13      196.00      5.54 o
  -5   2  10      322.20      325.11     10.49 o
  -4   2  10      187.38      183.18      7.62 o
  -3   2  10       64.76       57.96      4.71 o
  -2   2  10      118.88      111.16      6.04 o
  -1   2  10       22.33       22.45      3.41 o
   0   2  10        8.47        7.43      2.73 o
   1   2  10       22.35       18.87      4.25 o
   2   2  10      119.07      113.96      5.26 o
   3   2  10       64.82       60.20      3.00 o
   4   2  10      187.30      184.23      5.01 o
   5   2  10      322.25      324.20      7.01 o
   6   2  10      198.22      205.31      5.48 o
   7   2  10      265.19      266.90      6.44 o
   8   2  10       15.05       18.78      2.83 o
   9   2  10       35.11       33.46      3.20 o
  10   2  10        9.88        7.90      5.25 o
  11   2  10       12.76       23.03      6.77 o
 -11   3  10        3.72        0.40      5.12 o
 -10   3  10       24.01       33.19      4.54 o
  -9   3  10       30.42       26.88      5.67 o
  -8   3  10      144.82      143.96      4.89 o
  -7   3  10      154.04      159.71      5.17 o
  -6   3  10      115.75      107.41      5.50 o
  -5   3  10      126.78      145.12      7.18 o
  -4   3  10       87.18       76.79      5.42 o
  -3   3  10      187.31      178.07     17.91 o
  -2   3  10      104.99      102.67     10.21 o
  -1   3  10       81.46       77.69      7.02 o
   0   3  10      253.67      255.10     13.08 o
   1   3  10       81.55       85.45      7.03 o
   2   3  10      105.00      102.68      3.56 o
   3   3  10      187.50      175.53      6.28 o
   4   3  10       87.27       89.67      3.57 o
   5   3  10      126.66      128.56      4.33 o
   6   3  10      115.58      120.72      4.30 o
   7   3  10      154.03      167.04      5.12 o
   8   3  10      144.91      140.56      6.46 o
   9   3  10       30.38       23.47      2.95 o
  10   3  10       24.04       25.60      6.24 o
  11   3  10        3.71        4.02      5.42 o
 -11   4  10        7.60       12.62      6.81 o
 -10   4  10       18.51       22.39      4.39 o
  -9   4  10       11.35       15.58      4.04 o
  -8   4  10       74.88       77.53      4.49 o
  -7   4  10       26.64       27.27      3.50 o
  -6   4  10       28.73       33.36      6.82 o
  -5   4  10       24.28       29.14      4.13 o
  -4   4  10       37.87       30.08      4.24 o
  -3   4  10      132.48      125.94      5.78 o
  -2   4  10      110.20      106.48      6.32 o
  -1   4  10      190.57      195.49      4.57 o
   0   4  10      170.91      163.82      8.51 o
   1   4  10      190.63      184.30      4.53 o
   2   4  10      110.00      103.16      3.43 o
   3   4  10      132.39      128.69      9.32 o
   4   4  10       37.85       34.44      2.53 o
   5   4  10       24.31       30.12      2.49 o
   6   4  10       28.77       26.92      4.24 o
   7   4  10       26.70       27.93      2.68 o
   8   4  10       74.87       81.22      6.21 o
   9   4  10       11.33       10.78      5.90 o
  10   4  10       18.50       26.66      5.15 o
  11   4  10        7.58       13.53      6.11 o
 -11   5  10        2.63        7.94      6.18 o
 -10   5  10        5.31        8.87      4.13 o
  -9   5  10       21.91       13.04      4.24 o
  -8   5  10       18.94       23.05      2.97 o
  -7   5  10       96.56       93.88      4.94 o
  -6   5  10        8.66        4.34      2.51 o
  -5   5  10       20.24       13.05      2.83 o
  -4   5  10        0.17       -0.39      2.31 o
  -3   5  10       87.85       90.02      3.55 o
  -2   5  10      158.30      167.47      5.11 o
  -1   5  10      101.12       91.66      5.38 o
   0   5  10       15.96       11.36      2.60 o
   1   5  10      101.12      102.61      5.57 o
   2   5  10      158.13      162.74      6.73 o
   3   5  10       87.94       90.99      3.42 o
   4   5  10        0.16        2.05      1.59 o
   5   5  10       20.25       17.70      2.20 o
   6   5  10        8.67        8.27      2.12 o
   7   5  10       96.57       91.70      4.70 o
   8   5  10       18.97       22.59      3.05 o
   9   5  10       21.93       19.37      3.83 o
  10   5  10        5.30        4.61      3.76 o
  11   5  10        2.62        6.89      5.88 o
 -10   6  10        0.09       -1.97      3.64 o
  -9   6  10       19.75       21.70      4.68 o
  -8   6  10       32.75       33.16      3.97 o
  -7   6  10       69.05       67.81      3.95 o
  -6   6  10        6.06        6.15      2.64 o
  -5   6  10       87.42       73.15      4.64 o
  -4   6  10       21.56       14.38      3.82 o
  -3   6  10       97.36       93.95      5.13 o
  -2   6  10      497.02      504.41     11.96 o
  -1   6  10      182.94      166.47      6.46 o
   0   6  10       61.81       61.92      4.26 o
   1   6  10      182.74      170.39      6.69 o
   2   6  10      497.15      500.90     11.83 o
   3   6  10       97.25      101.34      5.15 o
   4   6  10       21.57       17.47      2.02 o
   5   6  10       87.39       85.45      3.69 o
   6   6  10        6.09        9.80      2.23 o
   7   6  10       68.98       73.54      5.04 o
   8   6  10       32.75       30.51      4.13 o
   9   6  10       19.71       22.80      4.04 o
  10   6  10        0.09        4.09      3.42 o
 -10   7  10        3.24        1.13      4.30 o
  -9   7  10        5.25       12.74      4.37 o
  -8   7  10       30.29       27.38      3.89 o
  -7   7  10        8.90       16.26      3.42 o
  -6   7  10        4.03       13.20      3.31 o
  -5   7  10       40.42       46.51      4.48 o
  -4   7  10       22.17       21.85      3.41 o
  -3   7  10       14.39        8.76      2.89 o
  -2   7  10        4.18        5.08      2.72 o
  -1   7  10       26.77       32.24      3.70 o
   0   7  10      351.26      336.40      9.64 o
   1   7  10       26.70       23.08      3.42 o
   2   7  10        4.17        1.67      2.70 o
   3   7  10       14.34       12.05      3.07 o
   4   7  10       22.24       16.78      3.29 o
   5   7  10       40.42       40.00      3.86 o
   6   7  10        4.05        8.47      4.12 o
   7   7  10        8.89       16.20      5.88 o
   8   7  10       30.30       40.48      6.91 o
   9   7  10        5.25        7.02      5.42 o
  10   7  10        3.23       14.04      5.61 o
 -10   8  10        3.68       11.56      4.69 o
  -9   8  10        2.31        3.56      4.11 o
  -8   8  10        2.74        1.10      2.99 o
  -7   8  10       21.40       25.80      5.10 o
  -6   8  10       32.48       24.72      3.79 o
  -5   8  10       16.50       11.24      3.14 o
  -4   8  10       75.45       77.37      5.09 o
  -3   8  10       44.39       43.75      4.59 o
  -2   8  10      187.74      185.38      7.30 o
  -1   8  10      181.77      178.08      7.25 o
   0   8  10       20.42       22.18      3.64 o
   1   8  10      181.97      190.99      7.32 o
   2   8  10      187.68      181.11      7.16 o
   3   8  10       44.40       44.65      4.42 o
   4   8  10       75.36       86.40      5.20 o
   5   8  10       16.47       18.67      3.41 o
   6   8  10       32.47       29.80      4.73 o
   7   8  10       21.36       25.75      6.58 o
   8   8  10        2.76       -1.73      5.14 o
   9   8  10        2.32        1.01      5.54 o
  10   8  10        3.67        7.08      6.32 o
  -9   9  10        2.85        4.70      4.53 o
  -8   9  10        0.81        5.36      4.38 o
  -7   9  10        3.63       -4.62      5.88 o
  -6   9  10        8.71        5.74      3.19 o
  -5   9  10       30.24       32.69      4.67 o
  -4   9  10        2.13        0.66      2.86 o
  -3   9  10       85.17       72.80      5.22 o
  -2   9  10       17.56       18.78      4.56 o
  -1   9  10       46.63       66.94      5.25 o
   0   9  10      462.50      513.56     12.97 o
   1   9  10       46.58       54.88      4.74 o
   2   9  10       17.55       18.34      3.67 o
   3   9  10       85.35       73.68      5.14 o
   4   9  10        2.14        0.91      2.96 o
   5   9  10       30.35       30.56      8.39 o
   6   9  10        8.68        6.43      5.79 o
   7   9  10        3.65        3.90      5.82 o
   8   9  10        0.81       -0.02      5.48 o
   9   9  10        2.85       11.80      6.72 o
  -8  10  10       14.96       15.66      6.85 o
  -7  10  10        0.04        2.55      6.76 o
  -6  10  10        2.79        1.47      3.70 o
  -5  10  10       32.38       39.20      5.43 o
  -4  10  10       61.51       60.35      5.07 o
  -3  10  10      119.53      119.37      6.43 o
  -2  10  10       88.80       83.81      5.78 o
  -1  10  10      101.62      107.01      6.21 o
   0  10  10       68.84       79.89      5.79 o
   1  10  10      101.60      113.93      6.31 o
   2  10  10       88.88       89.22      5.78 o
   3  10  10      119.53      128.42     11.11 o
   4  10  10       61.42       53.60      5.72 o
   5  10  10       32.39       41.94     14.60 o
   6  10  10        2.79       13.05      6.53 o
   7  10  10        0.04       -3.56      5.86 o
   8  10  10       14.94       12.62      7.36 o
  -8  11  10        4.18        3.43      5.18 o
  -7  11  10       21.92       30.20      9.08 o
  -6  11  10       17.31       14.56      7.69 o
  -5  11  10        8.41        8.08      4.36 o
  -4  11  10        0.64        4.10      3.72 o
  -3  11  10       19.11       27.24      5.29 o
  -2  11  10       65.08       62.48      6.65 o
  -1  11  10        9.64       17.03      5.43 o
   0  11  10      277.58      288.32     12.13 o
   1  11  10        9.62       15.38     10.69 o
   2  11  10       64.99       67.56      6.65 o
   3  11  10       19.11       23.65      4.78 o
   4  11  10        0.66        4.22      3.93 o
   5  11  10        8.41        8.39      4.51 o
   6  11  10       17.34       37.15      8.35 o
   7  11  10       21.96       37.07      8.81 o
   8  11  10        4.19        0.08      6.41 o
  -7  12  10       34.74       52.09     10.68 o
  -6  12  10        0.35       -1.28      7.46 o
  -5  12  10       16.48       16.25      5.32 o
  -4  12  10       21.85       16.19      4.89 o
  -3  12  10       30.93       35.37      5.77 o
  -2  12  10       77.51       60.72      6.84 o
  -1  12  10       22.83       29.58      5.49 o
   0  12  10        9.70       19.04      5.01 o
   1  12  10       22.83       35.34      7.40 o
   2  12  10       77.42       86.06      7.80 o
   3  12  10       30.96       34.08      5.94 o
   4  12  10       21.86       19.70      5.11 o
   5  12  10       16.50       26.85      8.37 o
   6  12  10        0.35        3.22      6.95 o
   7  12  10       34.76       64.38     10.56 o
  -6  13  10        9.49       16.77      9.27 o
  -5  13  10       14.17       16.18      6.79 o
  -4  13  10        1.61       -3.91      3.91 o
  -3  13  10       23.72       25.51      5.53 o
  -2  13  10       30.66       45.16      6.56 o
  -1  13  10       15.98       16.56      5.46 o
   0  13  10       20.36       21.88     14.21 o
   1  13  10       16.00       17.03      6.60 o
   2  13  10       30.68       28.56      5.72 o
   3  13  10       23.67       23.99      5.56 o
   4  13  10        1.61       -0.33     11.74 o
   5  13  10       14.18       17.68      7.97 o
   6  13  10        9.50       -0.88      7.04 o
  -4  14  10        9.83       10.86      5.29 o
  -3  14  10        5.15       10.41      4.89 o
  -2  14  10        8.75       11.89      6.08 o
  -1  14  10        4.98       -4.39      4.39 o
   0  14  10        1.01       -0.29      4.32 o
   1  14  10        4.99       -2.61      4.30 o
   2  14  10        8.73        8.19     10.68 o
   3  14  10        5.15       13.64      6.34 o
   4  14  10        9.84       17.25      5.67 o
  -2  15  10        4.77       -1.37      4.90 o
  -1  15  10       13.96       20.65      7.75 o
   0  15  10        2.47        3.34      7.45 o
   1  15  10       13.95       18.78      5.92 o
   2  15  10        4.78        4.34      5.35 o
   1   0  11      359.76      355.63     11.23 o
   2   0  11      214.25      215.45      8.71 o
   3   0  11      477.04      484.52     13.72 o
   4   0  11       45.80       40.56      4.44 o
   5   0  11        0.09       -1.76      1.76 o
   6   0  11       46.15       50.29      3.21 o
   7   0  11        5.79        4.35      2.16 o
   8   0  11       66.58       66.38      4.01 o
   9   0  11       15.31       18.59      3.35 o
  10   0  11        2.17        1.30      6.55 o
  11   0  11        0.68        3.52      5.48 o
 -11   1  11        8.90        3.18      5.44 o
 -10   1  11        9.69       14.57      6.88 o
  -9   1  11       12.42       17.60      2.93 o
  -8   1  11       23.97       20.13      2.89 o
  -7   1  11       83.12       86.49      4.00 o
  -6   1  11       28.25       27.54      4.29 o
  -5   1  11       20.79       21.98      3.60 o
  -4   1  11      158.71      169.38      7.59 o
  -3   1  11      380.29      360.37     11.63 o
  -2   1  11       78.39       76.82     10.00 o
  -1   1  11       91.78       89.82      6.13 o
   0   1  11       34.03       33.43      4.02 o
   1   1  11       91.76       88.61      5.79 o
   2   1  11       78.43       80.17      5.46 o
   3   1  11      380.39      364.06     11.57 o
   4   1  11      158.75      158.96      4.97 o
   5   1  11       20.77       20.94      2.42 o
   6   1  11       28.26       23.98      2.62 o
   7   1  11       83.13       89.22      4.00 o
   8   1  11       23.93       26.03      3.20 o
   9   1  11       12.40        9.90      2.76 o
  10   1  11        9.69       11.02      5.69 o
  11   1  11        8.88       12.56      6.55 o
 -11   2  11        4.76        0.86      5.56 o
 -10   2  11       13.77       10.33      3.93 o
  -9   2  11        7.42        4.53      3.79 o
  -8   2  11       34.59       31.01      3.26 o
  -7   2  11       49.04       51.36      4.02 o
  -6   2  11       74.49       74.97      3.75 o
  -5   2  11       34.68       40.48      4.62 o
  -4   2  11       83.44       76.76      5.57 o
  -3   2  11      278.39      268.34      9.77 o
  -2   2  11      316.17      316.87     10.48 o
  -1   2  11        3.74        2.55      5.55 o
   0   2  11       49.19       46.00     10.37 o
   1   2  11        3.75        3.95      2.72 o
   2   2  11      316.16      304.70     11.59 o
   3   2  11      278.55      261.64      7.46 o
   4   2  11       83.35       84.41      3.69 o
   5   2  11       34.58       38.81      2.85 o
   6   2  11       74.40       82.12      5.10 o
   7   2  11       48.94       47.41      3.20 o
   8   2  11       34.65       35.85      5.58 o
   9   2  11        7.44        5.42      2.82 o
  10   2  11       13.78       27.14      6.58 o
  11   2  11        4.77       13.53      6.07 o
 -11   3  11        1.46       -4.89      4.89 o
 -10   3  11       14.15       13.34      4.17 o
  -9   3  11        4.07        2.43      2.30 o
  -8   3  11        2.60       -0.29      3.39 o
  -7   3  11        9.97        8.98      2.41 o
  -6   3  11        2.34        2.36      2.55 o
  -5   3  11        9.27        6.95      3.45 o
  -4   3  11       95.87       83.49      5.92 o
  -3   3  11      621.13      638.25     16.83 o
  -2   3  11       12.15       11.86      2.14 o
  -1   3  11       27.17       26.61      4.06 o
   0   3  11       54.00       64.08      5.11 o
   1   3  11       27.16       22.56      3.05 o
   2   3  11       12.22       12.79      1.94 o
   3   3  11      621.08      637.65     11.11 o
   4   3  11       95.69       96.27      3.85 o
   5   3  11        9.28        7.08      1.96 o
   6   3  11        2.36        2.14      2.47 o
   7   3  11        9.97        8.34      2.30 o
   8   3  11        2.59        2.71      2.46 o
   9   3  11        4.06       -0.96      2.45 o
  10   3  11       14.14       16.27      5.82 o
  11   3  11        1.46       -4.80      4.80 o
 -10   4  11        3.30        1.21      3.70 o
  -9   4  11       37.93       37.37      5.22 o
  -8   4  11       29.96       28.34      3.32 o
  -7   4  11       74.59       69.82      6.82 o
  -6   4  11       55.98       51.32      5.29 o
  -5   4  11       32.01       37.51      4.73 o
  -4   4  11       79.13       73.24      5.81 o
  -3   4  11      419.50      417.41     14.71 o
  -2   4  11      148.25      156.36      7.51 o
  -1   4  11       29.77       28.60      2.11 o
   0   4  11        2.16       -1.81      2.58 o
   1   4  11       29.81       30.22      3.43 o
   2   4  11      148.18      151.74      4.49 o
   3   4  11      419.65      413.70      8.22 o
   4   4  11       79.09       78.48      3.55 o
   5   4  11       32.05       30.77      3.14 o
   6   4  11       55.96       62.10      4.53 o
   7   4  11       74.66       74.34      4.26 o
   8   4  11       29.96       29.95      3.40 o
   9   4  11       37.95       42.51      4.23 o
  10   4  11        3.30        5.94      3.53 o
 -10   5  11        3.10        0.56      4.03 o
  -9   5  11       25.06       24.51      4.86 o
  -8   5  11       44.53       38.51      3.65 o
  -7   5  11       21.42       20.55      2.89 o
  -6   5  11       71.59       69.51      4.62 o
  -5   5  11       28.86       24.25      3.43 o
  -4   5  11       44.00       36.46      3.69 o
  -3   5  11      125.98      124.73      7.35 o
  -2   5  11      469.51      464.90     11.47 o
  -1   5  11      177.84      164.62      6.58 o
   0   5  11      100.00      104.76      5.98 o
   1   5  11      177.98      170.66      6.62 o
   2   5  11      469.29      476.45      8.69 o
   3   5  11      125.89      131.46      6.82 o
   4   5  11       44.09       40.65      3.45 o
   5   5  11       28.96       31.24      2.65 o
   6   5  11       71.61       67.86      3.57 o
   7   5  11       21.47       26.75      3.21 o
   8   5  11       44.54       55.04      7.69 o
   9   5  11       25.05       19.36      4.00 o
  10   5  11        3.08        6.31      3.77 o
 -10   6  11       33.63       43.45     10.67 o
  -9   6  11       25.51       25.63      5.44 o
  -8   6  11       34.29       24.80      5.05 o
  -7   6  11       13.23       12.32      2.73 o
  -6   6  11        5.63        2.19      2.70 o
  -5   6  11        5.56        4.94      3.48 o
  -4   6  11        2.14       -0.82      2.46 o
  -3   6  11        9.30        6.77      3.47 o
  -2   6  11      199.73      191.49      7.63 o
  -1   6  11       74.98       72.52      4.75 o
   0   6  11       41.52       39.69      3.97 o
   1   6  11       74.89       74.75      4.77 o
   2   6  11      199.78      184.36      7.03 o
   3   6  11        9.33        5.72      3.11 o
   4   6  11        2.14       -0.16      1.70 o
   5   6  11        5.57        5.92      2.04 o
   6   6  11        5.64       12.66      2.41 o
   7   6  11       13.28       15.82      2.93 o
   8   6  11       34.31       38.94      3.77 o
   9   6  11       25.55       34.66      6.72 o
  10   6  11       33.63       50.62      7.33 o
 -10   7  11        2.70        3.12      5.99 o
  -9   7  11       25.85       22.64      7.02 o
  -8   7  11        0.26        0.20      3.65 o
  -7   7  11        6.72        8.27      3.29 o
  -6   7  11       63.92       54.57      4.56 o
  -5   7  11       15.64       10.84      3.16 o
  -4   7  11       55.69       52.12      5.12 o
  -3   7  11       28.03       29.46      3.83 o
  -2   7  11       66.13       65.21      6.33 o
  -1   7  11       44.97       49.97      4.40 o
   0   7  11       21.43       27.79      4.40 o
   1   7  11       44.91       45.84      4.29 o
   2   7  11       66.02       65.35      4.79 o
   3   7  11       28.08       29.25      3.81 o
   4   7  11       55.66       63.30      4.73 o
   5   7  11       15.66       18.17      3.48 o
   6   7  11       63.94       59.18      4.63 o
   7   7  11        6.72        4.36      3.77 o
   8   7  11        0.25        4.09      5.18 o
   9   7  11       25.83       27.71      7.27 o
  -9   8  11       10.13        9.66      4.81 o
  -8   8  11        4.08       10.98      4.69 o
  -7   8  11        7.03       10.35      4.45 o
  -6   8  11       21.50       19.66      3.77 o
  -5   8  11       11.95       17.69      3.64 o
  -4   8  11       54.90       62.85      4.92 o
  -3   8  11        2.89        4.45      2.95 o
  -2   8  11       75.07       76.93      5.43 o
  -1   8  11       88.94       92.04      7.70 o
   0   8  11        0.00       -2.52      2.52 o
   1   8  11       88.92       77.45      5.24 o
   2   8  11       75.15       84.10      6.41 o
   3   8  11        2.88        2.50      2.96 o
   4   8  11       54.88       52.31      4.70 o
   5   8  11       11.92       10.92      3.36 o
   6   8  11       21.55       26.01      3.87 o
   7   8  11        7.03       10.03      5.92 o
   8   8  11        4.08       11.53      6.28 o
   9   8  11       10.14       11.09      6.53 o
  -9   9  11        0.60        1.62      5.98 o
  -8   9  11       13.79       28.29      5.64 o
  -7   9  11       27.47       35.75      7.07 o
  -6   9  11       27.45       34.12      5.16 o
  -5   9  11       22.62       28.80      4.12 o
  -4   9  11       23.20       26.64      4.39 o
  -3   9  11        6.43        8.53      3.29 o
  -2   9  11      179.51      150.20     12.12 o
  -1   9  11      120.58      115.41      6.34 o
   0   9  11       25.68       18.24      5.90 o
   1   9  11      120.50      119.59      6.44 o
   2   9  11      179.65      171.64      9.30 o
   3   9  11        6.43       12.19      3.51 o
   4   9  11       23.23       27.27      4.14 o
   5   9  11       22.62       22.39      7.79 o
   6   9  11       27.47       31.31      7.75 o
   7   9  11       27.44       31.19      7.90 o
   8   9  11       13.78       21.56      7.67 o
   9   9  11        0.59       -0.08      6.32 o
  -8  10  11       20.44       34.60     11.18 o
  -7  10  11       31.21       29.52      9.08 o
  -6  10  11       13.16       13.93      7.82 o
  -5  10  11        6.50        4.57      3.36 o
  -4  10  11       32.63       38.44      4.59 o
  -3  10  11       31.04       28.94      4.69 o
  -2  10  11       18.16       17.13      3.88 o
  -1  10  11      134.41      141.48     10.86 o
   0  10  11        8.13       14.00      3.71 o
   1  10  11      134.61      130.74     11.19 o
   2  10  11       18.18        8.90      3.40 o
   3  10  11       31.07       31.17      4.29 o
   4  10  11       32.70       43.53      5.71 o
   5  10  11        6.48        6.56      4.37 o
   6  10  11       13.18       15.09      7.08 o
   7  10  11       31.19       36.18      8.83 o
   8  10  11       20.48       38.18      8.94 o
  -7  11  11       16.31       24.17      9.15 o
  -6  11  11        0.24        7.88      7.31 o
  -5  11  11       67.64       90.21      7.54 o
  -4  11  11        6.84       12.38      7.85 o
  -3  11  11       48.70       38.19      5.91 o
  -2  11  11       15.73       21.99      8.68 o
  -1  11  11       11.26       12.41      4.87 o
   0  11  11       20.26       32.18      5.48 o
   1  11  11       11.29       14.15      4.37 o
   2  11  11       15.73       14.05      4.52 o
   3  11  11       48.77       42.46     15.81 o
   4  11  11        6.84        2.88      4.09 o
   5  11  11       67.66       92.06      7.56 o
   6  11  11        0.24       -2.85      6.07 o
   7  11  11       16.33       27.71      8.64 o
  -6  12  11        6.04        8.98      8.18 o
  -5  12  11        8.58       13.35      5.79 o
  -4  12  11       32.68       25.56      5.61 o
  -3  12  11       12.02       11.18      4.84 o
  -2  12  11       39.05       44.20      6.40 o
  -1  12  11       10.05        5.48      4.49 o
   0  12  11        9.04        4.53      4.35 o
   1  12  11       10.04        4.98      7.68 o
   2  12  11       39.09       41.48      6.35 o
   3  12  11       12.03        7.10      4.53 o
   4  12  11       32.69       25.40      5.63 o
   5  12  11        8.57        5.90      7.27 o
   6  12  11        6.03       12.60      7.97 o
  -5  13  11       17.71       31.44      9.61 o
  -4  13  11       14.67       25.78      5.99 o
  -3  13  11        2.91        0.08      4.44 o
  -2  13  11        1.28       -3.16      4.49 o
  -1  13  11       15.03       17.99      5.37 o
   0  13  11        3.08        4.62      4.63 o
   1  13  11       15.01       17.62      5.52 o
   2  13  11        1.29       12.12      5.29 o
   3  13  11        2.90       10.07      5.14 o
   4  13  11       14.65       26.10      6.06 o
   5  13  11       17.71       29.14      9.53 o
  -3  14  11        0.30        2.12      6.96 o
  -2  14  11       13.42       21.48      6.14 o
  -1  14  11        5.67       15.88      5.52 o
   0  14  11        4.84        2.98      6.39 o
   1  14  11        5.67        7.20      5.16 o
   2  14  11       13.45       28.29      6.49 o
   3  14  11        0.30        8.07      5.31 o
   0   0  12      462.71      482.49     19.81 o
   1   0  12       78.92       84.32      5.88 o
   2   0  12      295.42      282.79     11.64 o
   3   0  12        4.96       11.64      3.78 o
   4   0  12      178.22      176.89      8.52 o
   5   0  12       36.54       45.14      3.72 o
   6   0  12      589.32      615.49     11.48 o
   7   0  12       86.37       91.93      4.26 o
   8   0  12        8.44        6.39      2.86 o
   9   0  12        3.12        0.90      2.56 o
  10   0  12        0.02       -1.28      5.97 o
 -10   1  12       18.18       26.06      4.71 o
  -9   1  12       43.19       45.31      3.77 o
  -8   1  12      142.38      145.45      5.97 o
  -7   1  12      117.58      121.45      4.84 o
  -6   1  12        8.47        3.27      2.26 o
  -5   1  12      104.87      108.85      5.24 o
  -4   1  12      148.20      144.89      7.83 o
  -3   1  12       94.53       93.39      6.24 o
  -2   1  12       46.16       41.78      4.72 o
  -1   1  12       39.20       38.81      4.54 o
   0   1  12        3.67        2.43      3.15 o
   1   1  12       39.21       42.37      9.65 o
   2   1  12       46.18       48.56      6.31 o
   3   1  12       94.60       90.25      6.23 o
   4   1  12      148.26      161.34      5.24 o
   5   1  12      104.82      102.23      6.02 o
   6   1  12        8.46        7.21      2.49 o
   7   1  12      117.59      127.27      4.88 o
   8   1  12      142.41      151.86      6.10 o
   9   1  12       43.22       52.67      3.99 o
  10   1  12       18.15       23.69      4.34 o
 -10   2  12        2.51        2.29      3.78 o
  -9   2  12        2.07        0.48      2.52 o
  -8   2  12       17.32       15.17      3.03 o
  -7   2  12       59.71       58.33      3.64 o
  -6   2  12        0.37       -2.06      2.16 o
  -5   2  12       34.37       37.23      4.82 o
  -4   2  12      112.57      112.49      6.85 o
  -3   2  12       47.01       50.46      5.16 o
  -2   2  12       49.76       47.66      4.89 o
  -1   2  12       17.14       16.80      3.65 o
   0   2  12        3.21        0.75      2.70 o
   1   2  12       17.14       16.11      4.62 o
   2   2  12       49.83       48.89      4.01 o
   3   2  12       46.98       51.91      3.16 o
   4   2  12      112.62      101.34      4.19 o
   5   2  12       34.32       33.41      2.92 o
   6   2  12        0.37       -2.47      2.47 o
   7   2  12       59.71       51.29      3.52 o
   8   2  12       17.34       16.56      3.13 o
   9   2  12        2.08        1.75      2.60 o
  10   2  12        2.51        8.51      5.40 o
 -10   3  12        0.85        1.09      4.45 o
  -9   3  12        7.66        2.60      2.62 o
  -8   3  12       35.09       38.26      8.23 o
  -7   3  12       16.57       18.45      2.84 o
  -6   3  12        5.89       -0.84      2.50 o
  -5   3  12       27.56       20.14      4.26 o
  -4   3  12       46.07       50.25     10.30 o
  -3   3  12       43.94       45.45      5.13 o
  -2   3  12        1.16       -0.42      6.18 o
  -1   3  12      160.22      160.73      7.92 o
   0   3  12       55.54       55.91      6.19 o
   1   3  12      160.35      163.67      8.42 o
   2   3  12        1.16        0.13      1.69 o
   3   3  12       43.99       44.06      2.99 o
   4   3  12       46.04       44.67      2.95 o
   5   3  12       27.50       24.33      3.46 o
   6   3  12        5.91        4.17      2.14 o
   7   3  12       16.56       20.26      3.50 o
   8   3  12       35.06       30.25      5.03 o
   9   3  12        7.66        7.67      2.84 o
  10   3  12        0.85        3.12      5.20 o
 -10   4  12       12.02        9.98      5.34 o
  -9   4  12        3.26        5.87      4.16 o
  -8   4  12        2.32        0.29      2.57 o
  -7   4  12       11.85       20.14      5.95 o
  -6   4  12        1.37       -3.02      3.02 o
  -5   4  12        9.73       13.34      5.68 o
  -4   4  12       43.09       48.83      9.19 o
  -3   4  12      145.35      136.37      6.11 o
  -2   4  12       41.48       42.68      5.51 o
  -1   4  12       24.42       25.21      3.53 o
   0   4  12      149.94      138.38      6.14 o
   1   4  12       24.43       26.17      2.21 o
   2   4  12       41.50       44.77      2.73 o
   3   4  12      145.50      142.25      4.62 o
   4   4  12       43.09       48.38      3.08 o
   5   4  12        9.69       10.59      2.24 o
   6   4  12        1.38       -0.82      1.95 o
   7   4  12       11.82       14.37      2.93 o
   8   4  12        2.31        3.92      2.72 o
   9   4  12        3.25        1.85      2.85 o
  10   4  12       12.01        4.47      3.72 o
 -10   5  12        3.41        3.92      4.29 o
  -9   5  12        6.02        8.28      6.33 o
  -8   5  12        2.55        1.34      2.74 o
  -7   5  12       13.35       14.22      2.82 o
  -6   5  12       20.24       14.88      3.55 o
  -5   5  12       29.44       25.83      4.70 o
  -4   5  12       23.40       29.02      3.72 o
  -3   5  12       10.42       10.94      2.93 o
  -2   5  12      153.70      154.05      6.61 o
  -1   5  12       79.22       77.84      4.88 o
   0   5  12       18.56       16.02      5.50 o
   1   5  12       79.29       85.72      5.21 o
   2   5  12      153.52      150.56      6.56 o
   3   5  12       10.44        9.61      2.07 o
   4   5  12       23.32       32.08      2.63 o
   5   5  12       29.43       32.10      2.79 o
   6   5  12       20.18       16.90      2.62 o
   7   5  12       13.36       19.04      3.09 o
   8   5  12        2.54        6.83      2.92 o
   9   5  12        6.01        6.84      3.89 o
  10   5  12        3.41        3.77      5.50 o
  -9   6  12        7.25        3.41      4.37 o
  -8   6  12       34.03       31.54      5.31 o
  -7   6  12       11.39        9.60      3.36 o
  -6   6  12        5.41        7.78      3.02 o
  -5   6  12       25.90       25.12      3.74 o
  -4   6  12       12.83       10.91      3.06 o
  -3   6  12       10.68        4.87      2.80 o
  -2   6  12        6.13        4.34      2.70 o
  -1   6  12       71.33       77.62      5.06 o
   0   6  12        0.00        0.84      2.61 o
   1   6  12       71.39       73.70      5.03 o
   2   6  12        6.15        3.68      2.69 o
   3   6  12       10.66        6.31      2.96 o
   4   6  12       12.81        5.04      3.08 o
   5   6  12       25.88       18.20      3.54 o
   6   6  12        5.43        7.51      3.03 o
   7   6  12       11.38       13.23      4.22 o
   8   6  12       33.98       43.28      5.23 o
   9   6  12        7.25        8.85      5.86 o
  -9   7  12        6.09        6.27      4.81 o
  -8   7  12       10.24        6.93      4.52 o
  -7   7  12        1.89        4.67      4.16 o
  -6   7  12        2.08       -0.18      3.18 o
  -5   7  12       37.10       35.57      4.19 o
  -4   7  12       59.60       56.17      4.71 o
  -3   7  12       66.37       50.15      4.66 o
  -2   7  12       53.18       45.57      4.41 o
  -1   7  12       45.77       47.97      4.50 o
   0   7  12       21.22       25.44      3.84 o
   1   7  12       45.77       53.32      4.69 o
   2   7  12       53.16       42.08      4.44 o
   3   7  12       66.27       55.03      4.73 o
   4   7  12       59.61       59.13      4.86 o
   5   7  12       37.03       33.34      4.81 o
   6   7  12        2.08        0.46      2.99 o
   7   7  12        1.89        1.59      3.97 o
   8   7  12       10.23       13.78      6.43 o
   9   7  12        6.10        2.15      5.92 o
  -8   8  12        8.45       15.75      5.04 o
  -7   8  12        1.30        5.93      4.45 o
  -6   8  12        9.22       16.07      3.80 o
  -5   8  12        7.55       15.10      3.60 o
  -4   8  12       13.72       13.33      6.76 o
  -3   8  12       16.65       13.29      3.55 o
  -2   8  12       38.22       30.66      4.18 o
  -1   8  12       37.14       41.20      4.67 o
   0   8  12       88.57       92.55      7.04 o
   1   8  12       37.20       36.47      4.44 o
   2   8  12       38.24       39.83      6.05 o
   3   8  12       16.68       15.27      3.70 o
   4   8  12       13.71        9.08      3.57 o
   5   8  12        7.55        1.90      3.15 o
   6   8  12        9.22        9.88      4.65 o
   7   8  12        1.29        0.57      6.07 o
   8   8  12        8.44       15.80      6.66 o
  -8   9  12       11.19       21.81      5.84 o
  -7   9  12       12.51        8.71      7.85 o
  -6   9  12        2.44       11.42      3.85 o
  -5   9  12        1.91        2.26      3.29 o
  -4   9  12       23.02       30.83      4.44 o
  -3   9  12       18.69       16.85      3.87 o
  -2   9  12       18.55       20.76      4.03 o
  -1   9  12      110.61      125.63      6.77 o
   0   9  12        0.05       -2.65      2.97 o
   1   9  12      110.78      121.74      7.03 o
   2   9  12       18.54       23.03      4.09 o
   3   9  12       18.70       20.97      3.85 o
   4   9  12       23.01       29.33      5.39 o
   5   9  12        1.91       -1.27      3.32 o
   6   9  12        2.45        9.84      7.21 o
   7   9  12       12.50       20.80      7.76 o
   8   9  12       11.21       23.08      8.24 o
  -7  10  12        7.52       14.77      8.34 o
  -6  10  12       17.97       27.86      5.93 o
  -5  10  12        8.71        9.49      4.01 o
  -4  10  12       24.13       26.95      4.63 o
  -3  10  12       24.27       27.94      4.41 o
  -2  10  12        9.46        4.52      3.32 o
  -1  10  12       54.66       56.09      7.09 o
   0  10  12      114.71      125.31      7.04 o
   1  10  12       54.62       59.95      8.11 o
   2  10  12        9.42       12.69      4.72 o
   3  10  12       24.30       17.17      4.07 o
   4  10  12       24.10       33.65      7.20 o
   5  10  12        8.70       10.79      6.41 o
   6  10  12       18.00       17.97      7.82 o
   7  10  12        7.52       17.70      7.97 o
  -6  11  12        0.00       -7.35      7.35 o
  -5  11  12        6.06       11.08      5.15 o
  -4  11  12        4.30        1.57      4.38 o
  -3  11  12       88.45       98.47      6.65 o
  -2  11  12       18.37       18.69      4.18 o
  -1  11  12       42.72       53.85      5.54 o
   0  11  12        1.35        7.38      3.73 o
   1  11  12       42.71       50.63      5.47 o
   2  11  12       18.41       22.49      6.63 o
   3  11  12       88.41       96.00     11.48 o
   4  11  12        4.32        4.44      4.19 o
   5  11  12        6.05       11.06      7.69 o
   6  11  12        0.00       -0.10      6.85 o
  -5  12  12       19.71       17.64      5.75 o
  -4  12  12        6.18        2.26      4.47 o
  -3  12  12       30.63       47.47      7.61 o
  -2  12  12        5.60        6.85      4.85 o
  -1  12  12       30.19       34.65      6.68 o
   0  12  12        1.26        2.66      4.47 o
   1  12  12       30.19       34.22      6.24 o
   2  12  12        5.58        5.50      4.55 o
   3  12  12       30.61       30.65      6.30 o
   4  12  12        6.21        5.32      4.89 o
   5  12  12       19.69       26.11      8.96 o
  -4  13  12        5.37       10.58      8.28 o
  -3  13  12       29.23       39.96      7.59 o
  -2  13  12        6.73        9.95      5.23 o
  -1  13  12        3.52       -3.65      4.41 o
   0  13  12        1.63       -4.26      4.61 o
   1  13  12        3.52        1.05      6.43 o
   2  13  12        6.73        9.70      9.44 o
   3  13  12       29.21       36.07      6.57 o
   4  13  12        5.36       -3.81      6.62 o
   0  14  12       10.93        2.47      6.72 o
   1   0  13       84.41       96.27      9.72 o
   2   0  13        2.26        2.39      3.21 o
   3   0  13       58.23       53.51      5.67 o
   4   0  13      183.75      205.71     13.95 o
   5   0  13       24.01       26.74      2.94 o
   6   0  13       15.60       18.58      3.78 o
   7   0  13       51.96       53.10      3.62 o
   8   0  13       15.42        8.98      3.08 o
   9   0  13        0.09       -2.62      2.62 o
  10   0  13       10.61       12.89      9.07 o
 -10   1  13        4.19        5.75      4.22 o
  -9   1  13       11.19        9.92      3.08 o
  -8   1  13       21.68       30.47      4.24 o
  -7   1  13        4.83       11.58      2.86 o
  -6   1  13       48.67       49.79      3.66 o
  -5   1  13        7.30       11.85      2.57 o
  -4   1  13       12.94       11.22      3.86 o
  -3   1  13       73.19       71.99      5.93 o
  -2   1  13      222.41      211.85      9.45 o
  -1   1  13       33.14       37.13      5.10 o
   0   1  13        0.13       -1.94      3.17 o
   1   1  13       33.19       28.45      6.69 o
   2   1  13      222.52      218.69      9.55 o
   3   1  13       73.31       69.26      4.73 o
   4   1  13       12.91       10.36      2.37 o
   5   1  13        7.32        6.53      2.28 o
   6   1  13       48.65       51.87      3.55 o
   7   1  13        4.83        9.08      2.50 o
   8   1  13       21.65       29.76      3.64 o
   9   1  13       11.16        9.07      3.18 o
  10   1  13        4.20        3.64      3.87 o
 -10   2  13        1.31        1.64      3.94 o
  -9   2  13        5.26        5.66      2.95 o
  -8   2  13       20.12       16.22      3.33 o
  -7   2  13        2.96        3.23      2.41 o
  -6   2  13       28.60       31.92      3.22 o
  -5   2  13        7.46        3.59      3.71 o
  -4   2  13       10.30        6.36      3.74 o
  -3   2  13        5.87        6.69      5.82 o
  -2   2  13       41.86       47.45      5.25 o
  -1   2  13       45.73       42.32      7.42 o
   0   2  13      168.06      167.65      8.59 o
   1   2  13       45.77       38.96      6.94 o
   2   2  13       41.89       49.21      4.23 o
   3   2  13        5.87        5.49      2.10 o
   4   2  13       10.32       11.38      2.68 o
   5   2  13        7.44       10.21      2.43 o
   6   2  13       28.68       23.38      3.21 o
   7   2  13        2.96        1.86      2.62 o
   8   2  13       20.09       15.57      3.21 o
   9   2  13        5.26       12.07      3.27 o
  10   2  13        1.31       -0.95      5.10 o
  -9   3  13        2.95       -2.07      2.63 o
  -8   3  13        3.16        8.18      2.99 o
  -7   3  13        1.48       -1.43      3.15 o
  -6   3  13        6.60        9.70      3.03 o
  -5   3  13       67.07       71.77      6.26 o
  -4   3  13        7.22        3.30      3.36 o
  -3   3  13      100.98       81.83      6.34 o
  -2   3  13      104.68      104.57      6.98 o
  -1   3  13       76.23       76.17      6.33 o
   0   3  13      100.06       94.22      5.49 o
   1   3  13       76.27       78.22      5.89 o
   2   3  13      104.68       98.40      4.11 o
   3   3  13      100.97       99.12      4.90 o
   4   3  13        7.21        1.65      1.88 o
   5   3  13       67.04       69.85      3.78 o
   6   3  13        6.60        4.59      2.30 o
   7   3  13        1.48        2.97      2.59 o
   8   3  13        3.15        0.35      2.76 o
   9   3  13        2.94        0.93      2.85 o
  -9   4  13       10.56       16.24      4.86 o
  -8   4  13       19.05       28.22      3.68 o
  -7   4  13        3.90        6.17      2.60 o
  -6   4  13        3.44       -0.32      3.89 o
  -5   4  13       38.27       34.08      9.26 o
  -4   4  13       24.11       18.59      4.33 o
  -3   4  13       64.30       59.78      4.67 o
  -2   4  13      119.43      115.12      5.97 o
  -1   4  13       84.55       89.89      7.94 o
   0   4  13       51.41       52.21      4.47 o
   1   4  13       84.47       84.01      4.95 o
   2   4  13      119.45      118.07      4.28 o
   3   4  13       64.18       58.17      3.28 o
   4   4  13       24.07       24.93      2.73 o
   5   4  13       38.29       41.67      3.15 o
   6   4  13        3.44        2.22      2.19 o
   7   4  13        3.91        3.54      2.70 o
   8   4  13       19.05       20.88      4.57 o
   9   4  13       10.55       10.54      4.18 o
  -9   5  13        3.70        2.64      4.77 o
  -8   5  13        2.61        2.93      3.42 o
  -7   5  13       21.06       21.65      3.95 o
  -6   5  13       17.27       14.87      3.53 o
  -5   5  13       27.53       18.85      3.74 o
  -4   5  13       80.42       64.33      4.92 o
  -3   5  13       76.06       65.57      4.93 o
  -2   5  13       21.45       18.45      3.47 o
  -1   5  13        6.09        3.21      4.12 o
   0   5  13       77.68       83.16      5.31 o
   1   5  13        6.09        4.69      2.93 o
   2   5  13       21.43       14.80      3.39 o
   3   5  13       76.05       69.29      5.06 o
   4   5  13       80.41       79.93      5.14 o
   5   5  13       27.50       22.50      4.68 o
   6   5  13       17.26       18.23      3.63 o
   7   5  13       21.07       20.93      4.66 o
   8   5  13        2.62        2.76      4.26 o
   9   5  13        3.71        7.70      4.16 o
  -9   6  13       12.27        7.99      4.85 o
  -8   6  13        7.34       10.77      3.25 o
  -7   6  13        7.11        3.07      3.25 o
  -6   6  13        1.48        1.78      2.98 o
  -5   6  13        2.66        3.43      2.86 o
  -4   6  13        2.88        6.84      3.04 o
  -3   6  13       53.23       56.97      4.92 o
  -2   6  13       18.93       12.54      3.42 o
  -1   6  13       13.42       14.22      3.41 o
   0   6  13       26.69       21.50      3.76 o
   1   6  13       13.44       18.20      3.73 o
   2   6  13       18.91       16.18      5.08 o
   3   6  13       53.13       51.00      4.69 o
   4   6  13        2.90        1.89      2.92 o
   5   6  13        2.63        2.27      4.40 o
   6   6  13        1.49       -1.56      2.96 o
   7   6  13        7.13        9.71      4.28 o
   8   6  13        7.33       22.76      6.12 o
   9   6  13       12.25       18.86      6.11 o
  -8   7  13       11.87       18.42      7.94 o
  -7   7  13       16.36       20.29      6.39 o
  -6   7  13       55.00       63.47      5.31 o
  -5   7  13       37.65       40.96      7.54 o
  -4   7  13       15.74       14.12      3.60 o
  -3   7  13       61.90       61.14      5.13 o
  -2   7  13       18.93       22.19      3.91 o
  -1   7  13       37.85       40.08      4.57 o
   0   7  13        2.89       -3.55      5.97 o
   1   7  13       37.81       32.20      4.63 o
   2   7  13       18.91       16.08      3.68 o
   3   7  13       61.87       66.75      5.88 o
   4   7  13       15.71       12.49      3.59 o
   5   7  13       37.67       37.95      7.74 o
   6   7  13       54.96       63.68      6.55 o
   7   7  13       16.35       13.71      4.97 o
   8   7  13       11.86       15.97      4.99 o
  -8   8  13        8.30       11.10      7.32 o
  -7   8  13       54.43       63.51      7.19 o
  -6   8  13       35.09       43.82      5.00 o
  -5   8  13       15.37       21.52      5.86 o
  -4   8  13        3.21       -0.99      2.99 o
  -3   8  13        4.38       -2.25      2.97 o
  -2   8  13        0.76        2.87      3.26 o
  -1   8  13       22.87       19.10      3.97 o
   0   8  13       16.53       12.55      3.70 o
   1   8  13       22.85       18.64      3.95 o
   2   8  13        0.76       -1.25      2.99 o
   3   8  13        4.39        4.40      3.29 o
   4   8  13        3.19        4.59      3.35 o
   5   8  13       15.36       24.89      4.16 o
   6   8  13       35.15       37.21      6.06 o
   7   8  13       54.44       71.71      7.21 o
   8   8  13        8.29       16.99      7.19 o
  -7   9  13        1.30       -3.97      4.29 o
  -6   9  13        0.40       -2.74      4.50 o
  -5   9  13       23.29       15.75      4.13 o
  -4   9  13       15.92       12.59      3.92 o
  -3   9  13        6.35        9.32      3.64 o
  -2   9  13       12.91       10.32      6.72 o
  -1   9  13        4.29        4.02      3.45 o
   0   9  13        0.94       -0.72      3.22 o
   1   9  13        4.25        0.43      3.30 o
   2   9  13       12.87        6.48      4.17 o
   3   9  13        6.38        8.75      3.77 o
   4   9  13       15.94       18.54      7.99 o
   5   9  13       23.27       18.94      4.31 o
   6   9  13        0.40        4.29      4.69 o
   7   9  13        1.30        9.50      7.31 o
  -6  10  13        7.75        6.57      5.29 o
  -5  10  13        8.22       13.99      4.82 o
  -4  10  13        3.36        1.47      3.49 o
  -3  10  13       29.15       37.86      5.89 o
  -2  10  13       11.49       22.10      4.34 o
  -1  10  13       17.58       14.76      6.31 o
   0  10  13        3.97        1.60      3.60 o
   1  10  13       17.55       20.60      4.19 o
   2  10  13       11.51       10.10      3.87 o
   3  10  13       29.15       37.17      5.39 o
   4  10  13        3.35        6.08      4.89 o
   5  10  13        8.21       12.24      5.00 o
   6  10  13        7.75       11.59      7.67 o
  -5  11  13        5.03        0.08      4.66 o
  -4  11  13       12.11       18.80      4.40 o
  -3  11  13       16.64       14.36      4.41 o
  -2  11  13        7.47       11.39      7.10 o
  -1  11  13       46.71       48.88      7.32 o
   0  11  13       69.47       94.88      6.88 o
   1  11  13       46.70       51.54      5.79 o
   2  11  13        7.48        5.49      4.08 o
   3  11  13       16.60       14.52     10.64 o
   4  11  13       12.11       21.02      7.98 o
   5  11  13        5.02        8.20      8.01 o
  -4  12  13       13.98       16.50      5.55 o
  -3  12  13       31.88       40.57      7.05 o
  -2  12  13       14.22       14.16      7.99 o
  -1  12  13        0.42        1.48      4.33 o
   0  12  13       11.42       30.60      6.57 o
   1  12  13        0.43       -4.35      4.99 o
   2  12  13       14.20       12.49      5.52 o
   3  12  13       31.85       41.91      6.90 o
   4  12  13       13.95       10.83      8.50 o
  -1  13  13       11.79        9.86     10.20 o
   0  13  13        7.26        7.05      8.10 o
   1  13  13       11.79       19.61      5.89 o
   0   0  14       26.92       35.30      7.59 o
   1   0  14       34.79       53.36      9.80 o
   2   0  14        2.67        7.72      4.07 o
   3   0  14       87.95       87.69      6.69 o
   4   0  14        8.77        5.21      5.49 o
   5   0  14        0.00        0.01      2.10 o
   6   0  14       22.57       23.49      3.03 o
   7   0  14       72.11       90.77      5.21 o
   8   0  14       37.78       46.93      4.33 o
   9   0  14       18.58       12.05      3.45 o
  -9   1  14        1.28        0.75      3.05 o
  -8   1  14       11.48        5.49      3.13 o
  -7   1  14       13.43       12.88      2.91 o
  -6   1  14       23.93       23.83      3.11 o
  -5   1  14       23.29       28.11      5.23 o
  -4   1  14        7.55        5.40      4.16 o
  -3   1  14       22.85       28.76      4.74 o
  -2   1  14        4.01        2.95      3.63 o
  -1   1  14       41.98       39.55      5.47 o
   0   1  14      680.23      682.47     18.96 o
   1   1  14       42.06       45.32      8.88 o
   2   1  14        4.00        7.49      3.82 o
   3   1  14       22.87       23.90      3.71 o
   4   1  14        7.53        8.78      2.39 o
   5   1  14       23.31       27.71      3.10 o
   6   1  14       23.93       29.91      3.21 o
   7   1  14       13.46       10.47      3.15 o
   8   1  14       11.46       12.75      4.25 o
   9   1  14        1.29       -0.60      2.93 o
  -9   2  14        2.63        3.22      3.04 o
  -8   2  14       17.79       20.36      3.60 o
  -7   2  14        8.95        3.53      3.38 o
  -6   2  14        9.67       13.90      2.86 o
  -5   2  14       23.08       23.85      8.94 o
  -4   2  14        3.70       14.07      4.37 o
  -3   2  14       11.04       14.09      3.93 o
  -2   2  14       59.78       65.89      6.10 o
  -1   2  14      134.39      116.80      7.69 o
   0   2  14        6.27        5.59      8.70 o
   1   2  14      134.40      135.31     23.52 o
   2   2  14       59.69       66.18      4.97 o
   3   2  14       11.05       12.60      2.61 o
   4   2  14        3.71       -1.22      2.77 o
   5   2  14       23.11       29.74      3.56 o
   6   2  14        9.65        9.27      2.60 o
   7   2  14        8.96        5.91      3.00 o
   8   2  14       17.79       19.93      3.62 o
   9   2  14        2.64       -1.92      2.89 o
  -9   3  14        9.01        3.86      3.19 o
  -8   3  14        5.34       10.36      3.31 o
  -7   3  14        2.18        5.68      2.57 o
  -6   3  14        2.09        0.38      3.04 o
  -5   3  14        0.11       -1.26      3.66 o
  -4   3  14       14.90       10.73      4.30 o
  -3   3  14        3.23        3.42      5.30 o
  -2   3  14       52.41       56.19      5.85 o
  -1   3  14       74.93       73.99      6.46 o
   0   3  14       36.87       34.55      4.07 o
   1   3  14       74.92       58.79      6.62 o
   2   3  14       52.48       49.29      4.12 o
   3   3  14        3.24       -0.01      1.99 o
   4   3  14       14.92       11.77      2.39 o
   5   3  14        0.11        3.55      2.24 o
   6   3  14        2.09       -2.10      2.10 o
   7   3  14        2.17       -1.16      3.84 o
   8   3  14        5.35        4.28      7.44 o
   9   3  14        9.03        8.05      4.48 o
  -8   4  14        8.92       12.75      3.34 o
  -7   4  14        3.15        5.27      2.83 o
  -6   4  14        4.84        9.46      3.46 o
  -5   4  14        0.31       -0.74      2.91 o
  -4   4  14       59.81       55.84      4.75 o
  -3   4  14        1.31       -1.50      2.75 o
  -2   4  14       22.49       17.48      4.95 o
  -1   4  14       17.97       18.51      3.68 o
   0   4  14       13.99       15.14      3.52 o
   1   4  14       18.00       13.97      3.47 o
   2   4  14       22.44       19.21      3.72 o
   3   4  14        1.31        1.54      4.32 o
   4   4  14       59.88       56.33      4.95 o
   5   4  14        0.31       -1.68      2.87 o
   6   4  14        4.85        0.84      3.08 o
   7   4  14        3.15        0.41      4.48 o
   8   4  14        8.93       10.63      4.48 o
  -8   5  14        6.57        8.34      3.38 o
  -7   5  14        2.79        7.17      3.70 o
  -6   5  14       19.74       16.71      3.90 o
  -5   5  14        9.26        9.23      3.41 o
  -4   5  14        4.02        7.93      3.33 o
  -3   5  14       11.64       15.33      3.70 o
  -2   5  14       46.56       50.71      7.34 o
  -1   5  14       72.23       86.43      5.66 o
   0   5  14        1.68       -1.55      2.93 o
   1   5  14       72.19       67.80      5.15 o
   2   5  14       46.55       58.81      6.82 o
   3   5  14       11.65       10.62      3.47 o
   4   5  14        4.02        4.44      3.59 o
   5   5  14        9.28        6.29      3.41 o
   6   5  14       19.78       21.75      3.95 o
   7   5  14        2.79        2.51      4.43 o
   8   5  14        6.60        2.60      4.76 o
  -8   6  14        6.66        0.71      3.32 o
  -7   6  14        8.38       10.93      3.91 o
  -6   6  14       16.51       26.54      4.38 o
  -5   6  14       19.91       20.61      3.87 o
  -4   6  14        3.50        1.61      3.12 o
  -3   6  14        8.65        7.36      3.48 o
  -2   6  14       10.36       13.89      3.60 o
  -1   6  14        7.39        4.00      3.12 o
   0   6  14       22.15       22.21      3.91 o
   1   6  14        7.42        4.03      4.92 o
   2   6  14       10.35       16.49      3.57 o
   3   6  14        8.66       11.14      3.42 o
   4   6  14        3.50       -0.37      3.06 o
   5   6  14       19.97       16.28      4.03 o
   6   6  14       16.50       18.44      5.26 o
   7   6  14        8.35        9.71      4.76 o
   8   6  14        6.66        5.27      5.86 o
  -7   7  14       14.14       10.00      4.26 o
  -6   7  14       10.53        4.26      3.57 o
  -5   7  14        0.94        2.42      3.27 o
  -4   7  14        4.40        3.19      3.14 o
  -3   7  14        2.70       -0.83      4.07 o
  -2   7  14       11.18        5.96      3.40 o
  -1   7  14        5.23       10.37      3.50 o
   0   7  14       86.56       85.78      6.00 o
   1   7  14        5.24        5.37      3.27 o
   2   7  14       11.15       17.33      4.21 o
   3   7  14        2.70        6.44      5.32 o
   4   7  14        4.42        5.57      3.37 o
   5   7  14        0.94        4.11      5.68 o
   6   7  14       10.56       10.41      6.62 o
   7   7  14       14.16       11.67      6.36 o
  -7   8  14       16.62       17.21      5.85 o
  -6   8  14        4.57       15.91      5.70 o
  -5   8  14       58.94       60.90      5.76 o
  -4   8  14       26.69       27.62      4.51 o
  -3   8  14        0.34        3.21      3.35 o
  -2   8  14       21.65       26.30      4.34 o
  -1   8  14        2.08        2.00      3.04 o
   0   8  14        1.12        1.61      3.14 o
   1   8  14        2.07       -2.88      4.91 o
   2   8  14       21.69       14.68      3.92 o
   3   8  14        0.34        4.23      3.31 o
   4   8  14       26.75       30.15      4.79 o
   5   8  14       58.89       78.90      9.92 o
   6   8  14        4.58       17.54      5.56 o
   7   8  14       16.64       17.53      5.51 o
  -6   9  14       11.78        9.81      5.61 o
  -5   9  14        9.56        2.59      3.95 o
  -4   9  14        3.42        1.47      4.83 o
  -3   9  14        0.44        3.64      3.42 o
  -2   9  14        1.64        2.83      3.53 o
  -1   9  14        5.15       -1.82      3.06 o
   0   9  14       10.15       11.53      3.99 o
   1   9  14        5.14        5.31      3.58 o
   2   9  14        1.65       -3.42      3.42 o
   3   9  14        0.45        0.63      3.55 o
   4   9  14        3.41       12.66      4.17 o
   5   9  14        9.58        7.76      4.20 o
   6   9  14       11.80       24.94      6.10 o
  -5  10  14        8.10        6.30      4.27 o
  -4  10  14        3.05        3.49      3.77 o
  -3  10  14       10.99       18.78      4.58 o
  -2  10  14        0.14       -2.22      3.58 o
  -1  10  14        8.22        6.60      4.04 o
   0  10  14        5.13       11.25      6.90 o
   1  10  14        8.21       10.47      4.20 o
   2  10  14        0.14        5.73      4.10 o
   3  10  14       10.96       16.23      4.41 o
   4  10  14        3.04        5.67      4.03 o
   5  10  14        8.10       12.59      5.89 o
  -4  11  14        4.51       11.83      5.46 o
  -3  11  14       18.30       24.21      5.04 o
  -2  11  14        0.28       -3.52      3.52 o
  -1  11  14        1.80       -0.80      3.87 o
   0  11  14        1.85       10.23      4.36 o
   1  11  14        1.79        8.26      5.99 o
   2  11  14        0.28        5.40      4.17 o
   3  11  14       18.33       13.80      4.70 o
   4  11  14        4.52        4.06      5.10 o
  -1  12  14        6.55       -0.78      5.20 o
   0  12  14        2.12        9.62      5.49 o
   1  12  14        6.55       10.78      5.70 o
   1   0  15      331.88      349.44     13.29 o
   2   0  15        0.05        8.36      4.16 o
   3   0  15       27.17       34.11      5.26 o
   4   0  15        2.84        3.92      2.50 o
   5   0  15       53.27       59.53      4.04 o
   6   0  15        8.90       13.08      2.98 o
   7   0  15       49.86       51.27      5.48 o
   8   0  15        8.78        7.81      3.37 o
  -8   1  15        4.91        3.22      3.18 o
  -7   1  15        2.47       -0.31      2.81 o
  -6   1  15       10.50        8.22      2.90 o
  -5   1  15        3.10        1.87      2.58 o
  -4   1  15        5.25        4.40      4.28 o
  -3   1  15       11.29       14.29      6.95 o
  -2   1  15       89.07       94.51      7.26 o
  -1   1  15      184.00      201.19     10.08 o
   0   1  15       91.76      105.71     17.02 o
   1   1  15      184.02      210.33     10.56 o
   2   1  15       89.01       96.44      7.92 o
   3   1  15       11.28        9.24      3.72 o
   4   1  15        5.25        8.65      2.60 o
   5   1  15        3.10        5.48      2.53 o
   6   1  15       10.52        6.86      2.78 o
   7   1  15        2.48        0.75      3.94 o
   8   1  15        4.92        1.53      3.16 o
  -8   2  15        7.03        8.86      3.47 o
  -7   2  15       17.59       11.97      3.64 o
  -6   2  15       11.22       14.77      3.14 o
  -5   2  15        0.70        2.90      5.40 o
  -4   2  15        4.47        0.88      3.75 o
  -3   2  15       27.64       36.16      5.50 o
  -2   2  15       11.46        8.39      8.93 o
  -1   2  15       30.92       33.39      6.18 o
   0   2  15        0.07       -0.34      3.60 o
   1   2  15       30.95       34.73      6.37 o
   2   2  15       11.44       17.65      3.61 o
   3   2  15       27.67       31.01      3.14 o
   4   2  15        4.48        3.86      2.25 o
   5   2  15        0.71       -2.42      2.42 o
   6   2  15       11.23        8.49      3.59 o
   7   2  15       17.56       21.75      5.18 o
   8   2  15        7.04        8.73      6.60 o
  -8   3  15       19.57       29.79      4.17 o
  -7   3  15       33.87       40.70      9.49 o
  -6   3  15        1.91       -1.45      3.20 o
  -5   3  15        2.12       -1.19      4.10 o
  -4   3  15       13.10       12.09      4.53 o
  -3   3  15       34.73       25.29      5.17 o
  -2   3  15       77.87       82.54      7.10 o
  -1   3  15       14.82       15.74      4.69 o
   0   3  15        0.02       -2.72      2.72 o
   1   3  15       14.83        9.52      3.44 o
   2   3  15       77.88       74.22      6.37 o
   3   3  15       34.68       32.53      4.31 o
   4   3  15       13.10       15.50      3.74 o
   5   3  15        2.12        3.53      3.31 o
   6   3  15        1.91        1.47      3.42 o
   7   3  15       33.91       39.91      5.76 o
   8   3  15       19.59       22.91      5.13 o
  -8   4  15        9.11       13.64      3.71 o
  -7   4  15       12.38       14.65      3.81 o
  -6   4  15       14.43       13.08      3.16 o
  -5   4  15        6.09        5.09      3.46 o
  -4   4  15        1.15        4.62      3.19 o
  -3   4  15       43.57       44.30      4.77 o
  -2   4  15       34.06       31.91      4.45 o
  -1   4  15        4.19        5.80      3.91 o
   0   4  15        9.90       -1.11      4.60 o
   1   4  15        4.18       -0.43      3.02 o
   2   4  15       34.09       39.13      4.57 o
   3   4  15       43.61       51.94      5.05 o
   4   4  15        1.15       -3.16      3.16 o
   5   4  15        6.08        3.27      3.47 o
   6   4  15       14.43       18.47      4.94 o
   7   4  15       12.38       13.04      5.90 o
   8   4  15        9.11        7.87      4.79 o
  -7   5  15        8.42        9.68      4.89 o
  -6   5  15        2.93       -2.32      3.33 o
  -5   5  15       18.69       20.69      4.42 o
  -4   5  15       25.83       19.51      4.07 o
  -3   5  15       16.42       23.09      4.76 o
  -2   5  15       38.34       33.82      6.90 o
  -1   5  15        2.77        2.21      3.13 o
   0   5  15        0.59        3.45      3.13 o
   1   5  15        2.77        3.83      3.20 o
   2   5  15       38.33       39.64      4.67 o
   3   5  15       16.42       19.52      4.07 o
   4   5  15       25.81       30.88      4.56 o
   5   5  15       18.71       13.73      4.00 o
   6   5  15        2.94       -1.73      4.89 o
   7   5  15        8.44        7.27      4.97 o
  -7   6  15       21.94       21.78      5.70 o
  -6   6  15        1.99        0.60      3.34 o
  -5   6  15        1.34       -0.03      3.45 o
  -4   6  15       18.04       18.23      4.08 o
  -3   6  15        2.57        1.49      3.07 o
  -2   6  15       15.78        7.21      3.52 o
  -1   6  15       20.42       14.64      3.81 o
   0   6  15        2.09        0.10      3.04 o
   1   6  15       20.40       30.94      4.47 o
   2   6  15       15.79       10.09      3.69 o
   3   6  15        2.57        1.29      3.73 o
   4   6  15       18.08       21.77      4.40 o
   5   6  15        1.34        1.91      3.48 o
   6   6  15        2.00        0.50      4.82 o
   7   6  15       21.92       22.04      6.97 o
  -6   7  15       18.27       32.88      4.99 o
  -5   7  15        0.98        2.25      3.66 o
  -4   7  15       16.08       12.71      3.94 o
  -3   7  15       11.34        6.76      3.65 o
  -2   7  15       50.42       50.56      5.39 o
  -1   7  15       35.36       47.55      5.26 o
   0   7  15        0.30        3.20      3.31 o
   1   7  15       35.36       49.34      5.23 o
   2   7  15       50.42       60.31      8.02 o
   3   7  15       11.34        9.26      3.92 o
   4   7  15       16.06       16.14      6.08 o
   5   7  15        0.98        1.06      3.79 o
   6   7  15       18.28       32.51      8.74 o
  -5   8  15       21.70       32.47      4.92 o
  -4   8  15        6.05        3.89      6.94 o
  -3   8  15        0.10        3.28      3.48 o
  -2   8  15        3.71        9.64      3.81 o
  -1   8  15        0.97        4.90      3.61 o
   0   8  15        0.97       -2.05      3.35 o
   1   8  15        0.98        0.86      3.36 o
   2   8  15        3.71        6.67      3.79 o
   3   8  15        0.11       -1.01      4.79 o
   4   8  15        6.05        3.24      3.91 o
   5   8  15       21.72       12.49      4.51 o
   6   8  15        4.53       11.27      8.11 o
  -5   9  15       17.57       24.06      6.35 o
  -4   9  15        2.46        0.19      3.86 o
  -3   9  15        0.78        4.17      3.80 o
  -2   9  15        6.83       13.78      5.51 o
  -1   9  15       17.61       23.78      4.65 o
   0   9  15        0.31       -1.30      3.54 o
   1   9  15       17.61       21.00      4.48 o
   2   9  15        6.84        5.07      3.92 o
   3   9  15        0.78       -3.35      3.35 o
   4   9  15        2.45       -3.66      3.66 o
   5   9  15       17.56       23.89      6.85 o
  -3  10  15        2.44       -3.31      4.55 o
  -2  10  15        1.80       -2.38      3.76 o
  -1  10  15       39.65       44.57      5.83 o
   0  10  15        0.51       -3.60      6.85 o
   1  10  15       39.62       37.51      5.50 o
   2  10  15        1.81        1.11      3.78 o
   3  10  15        2.45       -5.37      5.37 o
  -1  11  15        2.06       -2.28      3.92 o
   0  11  15        0.28       -0.69      4.15 o
   1  11  15        2.06        1.63      4.31 o
   0   0  16       65.31       59.23      9.33 o
   1   0  16        0.74        6.84      8.20 o
   2   0  16       19.40       23.44      6.42 o
   3   0  16        7.83        9.10      7.15 o
   4   0  16       24.28       28.89      3.53 o
   5   0  16        2.93        2.38      2.67 o
   6   0  16       68.06       81.82      8.13 o
   7   0  16        7.03        4.07      6.66 o
  -7   1  16       11.01       12.45      5.31 o
  -6   1  16        9.47        8.75      3.19 o
  -5   1  16       22.93       22.80      3.54 o
  -4   1  16       13.66       16.51      9.10 o
  -3   1  16       25.66       24.83      5.35 o
  -2   1  16       45.68       45.73      6.33 o
  -1   1  16      111.96      104.29      8.08 o
   0   1  16        3.43        8.39     10.65 o
   1   1  16      111.88      100.67     10.28 o
   2   1  16       45.69       52.92      6.33 o
   3   1  16       25.67       25.64      4.22 o
   4   1  16       13.65       17.36      4.04 o
   5   1  16       22.94       28.79      4.39 o
   6   1  16        9.45       10.49      3.89 o
   7   1  16       10.99       16.91      5.03 o
  -7   2  16       22.61       23.83      4.14 o
  -6   2  16       39.20       45.91      4.20 o
  -5   2  16       25.46       29.53      4.29 o
  -4   2  16        6.32        6.04      4.55 o
  -3   2  16        8.08        7.06      4.48 o
  -2   2  16       16.78        8.94      5.67 o
  -1   2  16       11.20        9.16      4.48 o
   0   2  16       63.35       71.65      8.74 o
   1   2  16       11.21        8.40      4.82 o
   2   2  16       16.75        3.96      3.40 o
   3   2  16        8.07        1.76      3.11 o
   4   2  16        6.32        9.28      3.85 o
   5   2  16       25.45       29.02      4.58 o
   6   2  16       39.15       43.57      5.16 o
   7   2  16       22.61       22.35      5.47 o
  -7   3  16        0.09        1.22      3.34 o
  -6   3  16        4.07        0.39      2.93 o
  -5   3  16        1.52       -2.42      4.55 o
  -4   3  16        7.61       11.80      5.07 o
  -3   3  16       14.14       16.12      4.86 o
  -2   3  16        3.80        2.12      3.84 o
  -1   3  16        6.40        2.17      3.15 o
   0   3  16       55.67       52.68      5.12 o
   1   3  16        6.41        3.20      3.27 o
   2   3  16        3.78       -0.12      3.17 o
   3   3  16       14.14       18.82      4.06 o
   4   3  16        7.60        1.71      3.44 o
   5   3  16        1.51        2.52      3.49 o
   6   3  16        4.08        7.41      4.87 o
   7   3  16        0.09       -4.81      4.81 o
  -6   4  16        5.55        6.21      3.19 o
  -5   4  16        0.78        1.35      3.59 o
  -4   4  16       17.12       13.37      4.11 o
  -3   4  16       14.09       17.08      3.93 o
  -2   4  16        0.81        5.33      3.48 o
  -1   4  16        6.40        6.98      4.66 o
   0   4  16        6.40        4.79      3.41 o
   1   4  16        6.40        3.95      3.41 o
   2   4  16        0.81       -2.63      2.63 o
   3   4  16       14.06       22.51      4.38 o
   4   4  16       17.11       16.86      4.27 o
   5   4  16        0.78       -2.55      3.52 o
   6   4  16        5.55        8.70      4.90 o
  -6   5  16        1.35        0.69      3.77 o
  -5   5  16        1.01       -2.65      3.29 o
  -4   5  16        9.76        9.98      5.86 o
  -3   5  16       30.02       34.35      4.62 o
  -2   5  16        0.77        2.45      4.37 o
  -1   5  16       20.11       26.34      4.33 o
   0   5  16       10.97        7.86      4.73 o
   1   5  16       20.07       19.40      4.18 o
   2   5  16        0.77       -2.69      5.94 o
   3   5  16       29.99       29.45      4.67 o
   4   5  16        9.77       13.36      4.29 o
   5   5  16        1.01        0.48      3.61 o
   6   5  16        1.34        0.75      4.69 o
  -6   6  16        4.25        3.37      7.82 o
  -5   6  16       13.41       18.78      6.96 o
  -4   6  16       11.65       10.43      4.43 o
  -3   6  16       19.39       16.73      4.28 o
  -2   6  16        0.08       -3.14      3.14 o
  -1   6  16        7.60       13.73      4.02 o
   0   6  16        3.54        8.25      3.88 o
   1   6  16        7.62       10.51      3.80 o
   2   6  16        0.08       -3.67      3.67 o
   3   6  16       19.40       16.89      4.35 o
   4   6  16       11.65       12.32      4.09 o
   5   6  16       13.40       15.86      4.50 o
   6   6  16        4.25        2.61      7.57 o
  -5   7  16       15.87       20.46      4.77 o
  -4   7  16        4.63        6.53      3.98 o
  -3   7  16        4.48        1.26      3.66 o
  -2   7  16        0.25       -3.64      3.64 o
  -1   7  16        6.77        4.67      3.84 o
   0   7  16        3.19        0.47      3.44 o
   1   7  16        6.78        3.14      3.72 o
   2   7  16        0.26       -1.18      4.35 o
   3   7  16        4.49        0.38      3.69 o
   4   7  16        4.63       -0.17      4.40 o
   5   7  16       15.86       26.35      5.19 o
  -4   8  16        0.41       -0.84      3.76 o
  -3   8  16        4.86        4.50      5.13 o
  -2   8  16       13.33       19.55      4.59 o
  -1   8  16        7.85       13.06      4.16 o
   0   8  16        5.67       14.36      4.21 o
   1   8  16        7.85        3.59      3.79 o
   2   8  16       13.36       18.28      4.49 o
   3   8  16        4.85        3.45      5.00 o
   4   8  16        0.41       -1.39      4.00 o
  -3   9  16        0.14       -1.73      6.87 o
  -2   9  16        3.55        7.80      4.16 o
  -1   9  16       35.84       50.61      6.09 o
   0   9  16        1.27        0.33      4.17 o
   1   9  16       35.87       57.93      7.47 o
   2   9  16        3.55        1.98      6.07 o
   3   9  16        0.14       -1.44      4.30 o
   1   0  17       49.61       48.67      6.94 o
   2   0  17        4.56        8.10      4.74 o
   3   0  17        8.28        9.21      3.70 o
   4   0  17        7.77        7.60      3.73 o
   5   0  17       25.90       37.96      4.95 o
   6   0  17        0.94        2.46      3.92 o
  -6   1  17        0.04       -1.79      2.84 o
  -5   1  17        2.84        3.03      3.04 o
  -4   1  17        9.39        5.62      4.94 o
  -3   1  17        1.56       -2.37      4.00 o
  -2   1  17       24.42       22.21      5.39 o
  -1   1  17      109.03      100.50     12.14 o
   0   1  17      122.78      131.48      9.27 o
   1   1  17      108.97      132.80     17.44 o
   2   1  17       24.41       29.56      4.60 o
   3   1  17        1.57       -3.25      3.25 o
   4   1  17        9.38        8.48      3.67 o
   5   1  17        2.84        3.16      3.71 o
   6   1  17        0.04       -4.69      4.93 o
  -6   2  17       10.76       14.26      3.47 o
  -5   2  17       10.01       19.99      4.16 o
  -4   2  17        8.11        8.29      8.58 o
  -3   2  17        4.28        5.95      4.61 o
  -2   2  17       21.59       30.33      5.95 o
  -1   2  17        2.39        1.61      5.82 o
   0   2  17        0.40       -1.63      4.00 o
   1   2  17        2.38        5.74      5.94 o
   2   2  17       21.61       26.15      4.46 o
   3   2  17        4.27       -1.16      3.63 o
   4   2  17        8.09       10.14      4.00 o
   5   2  17       10.00       13.30      4.26 o
   6   2  17       10.78        5.63      5.03 o
  -5   3  17        3.49        4.84      4.83 o
  -4   3  17       13.99       24.91      6.77 o
  -3   3  17        7.17       10.67      4.88 o
  -2   3  17        0.69       -1.63      3.16 o
  -1   3  17       17.43       16.62      8.20 o
   0   3  17        5.17        3.26      3.57 o
   1   3  17       17.42       26.34      5.29 o
   2   3  17        0.69       -1.44      3.09 o
   3   3  17        7.16        6.09      3.86 o
   4   3  17       13.98       14.81      4.34 o
   5   3  17        3.48        7.74      4.28 o
  -5   4  17       15.79       23.56      4.78 o
  -4   4  17        2.48        8.04      3.91 o
  -3   4  17        3.04        2.99      3.64 o
  -2   4  17        8.18        9.91      5.96 o
  -1   4  17        6.89        3.79      3.61 o
   0   4  17        0.13        3.13      3.44 o
   1   4  17        6.89        9.61      3.84 o
   2   4  17        8.18       13.16      5.93 o
   3   4  17        3.04        4.72      3.87 o
   4   4  17        2.48        1.38      3.71 o
   5   4  17       15.81       15.22      4.70 o
  -5   5  17        4.42        3.09      4.53 o
  -4   5  17        0.03        1.23      4.16 o
  -3   5  17       16.24       25.16      4.55 o
  -2   5  17       14.13       19.96      4.22 o
  -1   5  17        6.99        6.74      3.78 o
   0   5  17        0.16        1.06      3.31 o
   1   5  17        6.98        2.70      3.68 o
   2   5  17       14.14       21.48      4.48 o
   3   5  17       16.25       12.78      4.28 o
   4   5  17        0.03        0.48      4.24 o
   5   5  17        4.42        3.79      7.12 o
  -4   6  17       12.48       12.54      5.75 o
  -3   6  17       10.03        6.22      4.19 o
  -2   6  17       14.45       10.69      4.11 o
  -1   6  17        8.69        6.90      4.20 o
   0   6  17        1.96       -3.10      3.10 o
   1   6  17        8.68        7.12      4.08 o
   2   6  17       14.45       13.00      4.29 o
   3   6  17       10.01        5.32      4.07 o
   4   6  17       12.49       13.92      4.43 o
  -3   7  17        1.70        1.92      4.20 o
  -2   7  17       18.44       26.95      5.05 o
  -1   7  17        4.61        4.65      4.20 o
   0   7  17        3.33        3.13      4.09 o
   1   7  17        4.60        2.86      4.03 o
   2   7  17       18.46       20.15      5.50 o
   3   7  17        1.70       -0.64      4.07 o
  -1   8  17        3.68        7.48      4.34 o
   0   8  17       89.21      121.90      8.11 o
   1   8  17        3.69        7.05      4.40 o
   0   0  18        0.85       17.24      7.94 o
   1   0  18       46.51       67.55      8.40 o
   2   0  18       25.89       26.88      6.02 o
   3   0  18       12.00       13.99      4.27 o
   4   0  18        7.71       11.17      4.39 o
  -4   1  18       12.00       13.40      5.93 o
  -3   1  18       10.84        6.88      5.22 o
  -2   1  18       14.07       11.56      5.33 o
  -1   1  18       36.84       42.22      6.78 o
   0   1  18        0.25       13.90      5.32 o
   1   1  18       36.87       40.78      6.70 o
   2   1  18       14.06       22.19      4.69 o
   3   1  18       10.84       12.57      4.26 o
   4   1  18       12.01       20.27      7.93 o
  -4   2  18       16.57       31.79      6.97 o
  -3   2  18       12.35       11.47      5.70 o
  -2   2  18        4.17        4.01      9.11 o
  -1   2  18        3.06       -2.03      4.41 o
   0   2  18        5.25        6.02      3.75 o
   1   2  18        3.06        1.27      3.88 o
   2   2  18        4.16       -1.83      3.44 o
   3   2  18       12.37       16.40      7.37 o
   4   2  18       16.56        9.93      4.46 o
  -4   3  18        5.51        6.91      4.10 o
  -3   3  18       16.32       25.64      5.00 o
  -2   3  18        4.55       -0.43      3.71 o
  -1   3  18        7.25        5.73      3.80 o
   0   3  18        1.65       -3.39      3.49 o
   1   3  18        7.26        4.51      5.29 o
   2   3  18        4.55        0.88      4.66 o
   3   3  18       16.33       14.67      4.68 o
   4   3  18        5.52        4.22      4.40 o
  -3   4  18        6.92       13.56      4.45 o
  -2   4  18        1.92        0.96      3.80 o
  -1   4  18        1.81        4.13      4.98 o
   0   4  18        0.06       -1.07      3.70 o
   1   4  18        1.81       -1.94      3.81 o
   2   4  18        1.93        1.95      4.06 o
   3   4  18        6.92        4.73      4.33 o
  -2   5  18        2.06       -1.76      3.81 o
  -1   5  18        2.24       -0.34      3.97 o
   0   5  18        1.69        0.10      3.91 o
   1   5  18        2.24        0.92      3.77 o
   2   5  18        2.06        3.70      3.85 o
   0   6  18       20.77       25.86      8.96 o
   1   0  19       22.45       29.51      6.39 o
  -1   1  19       13.10        2.92      5.28 o
   0   1  19        1.00        0.25      4.80 o
   1   1  19       13.09       14.88      5.38 o
   0   2  19        6.06       13.89      7.54 o
 
